# Supplementary material for: Efficacy and clinicogenomic correlates of response to immune checkpoint inhibitors alone or with chemotherapy in non-small cell lung cancer
Source: Nat Commun. 2023 Feb 8;14:695. doi: 10.1038/s41467-023-36328-z (PMC9908867; doi:10.1038/s41467-023-36328-z)
Supplement: Supplementary file 5 — Supplementary Data 1 [file 41467_2023_36328_MOESM5_ESM.xlsx]

## Sheet: Supplementary Data 1
Supplementary Data 1. Clinicopathologic features of patients in the MDACC (n=393) and Mayo (n=89) validation cohorts. P values were calculated using chi-square analysis.
Parameters, n (%)	MDACC			Mayo
	ICI-mono (n=140)	ICI-chemo (n=253)	P value	ICI-mono (n=40)	ICI-chemo (n=49)	P value
Age at ICI started
18-65	37 (26)	109 (43)	0.001	9 (23)	26 (53)	0.003
> 65	103 (74)	144 (57)		31 (77)	23 (47)
Gender
Male	68 (49)	144 (57)	0.11	21 (53)	33 (67)	0.15
Female	72 (51)	109 (43)		19 (47)	16 (33)
Tobacco use
Never	10 (7)	46 (18)	0.007	3 (7)	9 (18)	0.32
Former	104 (74)	174 (69)		31 (78)	33 (67)
Current	26 (19)	33 (13)		6 (15)	7 (14)
Histology
LUAD	85 (61)	195 (77)	0.000388	36 (90)	41 (84)	0.68
LUSC	53 (38)	50 (20)		3 (7.5)	6 (12)
Others	2 (1)	8 (3)		1 (2.5)	2 (4)
Metastatic status at ICI start
IVA	53 (38)	94 (37)	4.56e-11	23 (57.5)	25 (51)	0.54
IVB	34 (24)	131 (52)		17 (42.5)	24 (49)
Regional recur	53 (38)	28(11)
Liver metastasis at ICI start
No	131 (94)	219 (87)	0.033	37 (92.5)	47 (96)	0.49
Yes	9 (6)	34 (13)		3 (7.5)	2 (4)
Brain metastasis at ICI start
No	125 (89)	212 (84)	0.14	29 (72.5)	31 (63)	0.35
Yes	15 (11)	41 (16)		11 (27.5)	18 (37)
PD-L1 expression
< 1%	25 (18)	90 (36)	1.68e-10	6 (15)	24 (49)	6.055e-08
1-49%	24 (17)	90 (36)		7 (17.5)	16 (33)
≥50%	56 (40)	46 (18)		25 (62.5)	2 (4)
Unknown	35 (25)	27 (11)		2 (5)	7 (14)
ICI: immune checkpoint inhibitor. ICI-mono: ICI monotherapy. ICI-chemo: ICI combined with chemotherapy. LUAD: lung adenocarcinoma.
LUSC: lung squamous cell carcinoma.
