# Supplementary material for: Efficacy and clinicogenomic correlates of response to immune checkpoint inhibitors alone or with chemotherapy in non-small cell lung cancer
Source: Nat Commun. 2023 Feb 8;14:695. doi: 10.1038/s41467-023-36328-z (PMC9908867; doi:10.1038/s41467-023-36328-z)
Supplement: Supplementary file 8 — Supplementary Data 4 [file 41467_2023_36328_MOESM8_ESM.xlsx]

## Sheet: Supplementary Data 4
Supplementary Data 4. Genomic data in the Mayo cohort.
Guardant
PatientID	SampleID	Alterations	Specified value	%CFDNA
Mayo_1	Mayo_1_S_GH	TP53	V157F	0.6
Mayo_1	Mayo_1_S_GH	TP53	R306*	0.3
Mayo_1	Mayo_1_S_GH	FGFR1	R470L	1.3
Mayo_1	Mayo_1_S_GH	EGFR	A839P	0.1
Mayo_1	Mayo_1_S_GH	ESR1	Q375fs	0.07
Mayo_1	Mayo_1_S_GH	NRAS	L133L	0.3
Mayo_2	Mayo_2_S_GH	VHL	H115D	0.1
Mayo_2	Mayo_2_S_GH	TP53	V272G	2.6
Mayo_2	Mayo_2_S_GH	MET	G1019S	0.4
Mayo_8	Mayo_8_S_GH	KRAS	G12C	0.4
Mayo_8	Mayo_8_S_GH	ATM	R3047*	0.2
Mayo_8	Mayo_8_S_GH	ATM	M1?	51.4
Mayo_11	Mayo_11_S_GH	KRAS	G12D	3.3
Mayo_11	Mayo_11_S_GH	TP53	Splice Site SNV	2.3
Mayo_11	Mayo_11_S_GH	TP53	Y220C	0.3
Mayo_11	Mayo_11_S_GH	BRCA1	K748N	0.7
Mayo_11	Mayo_11_S_GH	TSC1	S1043fs	0.1
Mayo_14	Mayo_14_S_GH	KRAS	G12D	9.6
Mayo_14	Mayo_14_S_GH	ARID1A	E1490*	1.6
Mayo_14	Mayo_14_S_GH	MYC	V421I	1.8
Mayo_14	Mayo_14_S_GH	AKT1	M178I	1.2
Mayo_14	Mayo_14_S_GH	CDK12	S1377*	0.1
Mayo_14	Mayo_14_S_GH	CDK6	L192L	0.9
Mayo_15	Mayo_15_S_GH	APC	R2530Q	0.1
Mayo_15	Mayo_15_S_GH	NF1	P464P	0.1
Mayo_19	Mayo_19_S_GH	TP53	Splice Site SNV	1.6
Mayo_29	Mayo_29_S_GH	PIK3CA	H1047R	14.8
Mayo_29	Mayo_29_S_GH	PIK3CA	Amplification
Mayo_29	Mayo_29_S_GH	TP53	G266R	12.2
Mayo_29	Mayo_29_S_GH	TP53	C238Y	0.3
Mayo_29	Mayo_29_S_GH	NOTCH1	G153C	8
Mayo_29	Mayo_29_S_GH	KIT	A897V	6.2
Mayo_30	Mayo_30_S_GH	KRAS	G12A	4.2
Mayo_30	Mayo_30_S_GH	STK11	D194Y	1.1
Mayo_30	Mayo_30_S_GH	CCNE1	Amplification
Mayo_31	Mayo_31_S_GH	TP53	E298*	0.7
Mayo_31	Mayo_31_S_GH	JAK2	G614V	0.4
Mayo_31	Mayo_31_S_GH	AR	H126Q	0.4
Mayo_31	Mayo_31_S_GH	AR	Q28Q	0.5
Mayo_35	Mayo_35_S_GH	BRAF	D594N	1.6
Mayo_35	Mayo_35_S_GH	CDK4	Amplification
Mayo_35	Mayo_35_S_GH	KIT	M722V	1
Mayo_35	Mayo_35_S_GH	MET	Splice Site SNV	0.7
Mayo_35	Mayo_35_S_GH	EGFR	C591C	0.3
Mayo_35	Mayo_35_S_GH	CDK12	L1015L	0.3
Mayo_35	Mayo_35_S_GH	APC	S521C
Mayo_35	Mayo_35_S_GH	BRCA2	Q940fs
Mayo_36	Mayo_36_S_GH	TP53	V143M	0.1
Mayo_36	Mayo_36_S_GH	NF1	M1988R	0.2
Mayo_36	Mayo_36_S_GH	MYC	S225W	0.2
Mayo_37	Mayo_37_S_GH	NRAS	A18T	0.2
Mayo_37	Mayo_37_S_GH	NTRK1	P366S	0.1
Mayo_38	Mayo_38_S_GH	PDGFRA	P553L	1.4
Mayo_38	Mayo_38_S_GH	ERBB2	Splice Site SNV	0.5
Mayo_39	Mayo_39_S_GH	-	-	-
Mayo_40	Mayo_40_S_GH	TP53	R181P	1.1
Mayo_40	Mayo_40_S_GH	TP53	C275Y	0.6
Mayo_40	Mayo_40_S_GH	TP53	R248G	0.4
Mayo_40	Mayo_40_S_GH	TP53	F113C	0.1
Mayo_40	Mayo_40_S_GH	TP53	M246V	0.1
Mayo_40	Mayo_40_S_GH	TP53	N247K	0.4
Mayo_40	Mayo_40_S_GH	EGFR	R832C	0.1
Mayo_40	Mayo_40_S_GH	CDKN2A	D74Y	ND
Mayo_40	Mayo_40_S_GH	KIT	G961C	ND
Mayo_40	Mayo_40_S_GH	KIT	S959Y	ND
Mayo_40	Mayo_40_S_GH	BRCA2	W2619*	ND
Mayo_41	Mayo_41_S_GH	MAP2K1	C121S	0.5
Mayo_41	Mayo_41_S_GH	KRAS	K117N	0.07
Mayo_41	Mayo_41_S_GH	AR	T661A	0.8
Mayo_42	Mayo_42_S_GH	KRAS	G12C	0.2
Mayo_43	Mayo_43_S_GH	CCND1	Amplification	N/A
Mayo_43	Mayo_43_S_GH	TP53	H193Y	13.2
Mayo_43	Mayo_43_S_GH	ARID1A	P1133S	2.2
Mayo_43	Mayo_43_S_GH	PTEN	V317E	0.2
Mayo_43	Mayo_43_S_GH	ARID1A	T2138R	0.1
Mayo_45	Mayo_45_S_GH	ARID1A	L1659R	2.1
Mayo_55	Mayo_55_S_GH	ATM	R3008C	27.1
Mayo_55	Mayo_55_S_GH	AR	N706S	0.9
Mayo_55	Mayo_55_S_GH	PIK3CA	I225V	0.4
Mayo_55	Mayo_55_S_GH	ARID1A	S2123R	0.1
Mayo_59	Mayo_59_S_GH	TP53	L111R	0.2
Mayo_59	Mayo_59_S_GH	ATM	S378R	0.2
Mayo_59	Mayo_59_S_GH	ERBB2	C224S	0.1
Mayo_59	Mayo_59_S_GH	MET	I1182L	0.1
Mayo_61	Mayo_61_S_GH	APC	Q1911fs	0.4
Mayo_61	Mayo_61_S_GH	KRAS	T58I	0.3
Mayo_63	Mayo_63_S_GH	NFE2L2	I28T	1.3
Mayo_63	Mayo_63_S_GH	TP53	C242Y	1.6
Mayo_63	Mayo_63_S_GH	TERT	Promoter SNV	0.3
Mayo_63	Mayo_63_S_GH	PDGFRA	D1008H	0.1
Mayo_64	Mayo_64_S_GH	TP53	Q165*	0.4
Mayo_64	Mayo_64_S_GH	SMAD4	K340fs	0.4
Mayo_64	Mayo_64_S_GH	FGFR1	N65S	10
Mayo_64	Mayo_64_S_GH	RB1	K720E	0.2
Mayo_64	Mayo_64_S_GH	KRAS	Q61L	0.7
Mayo_66	Mayo_66_S_GH	EGFR	G1189D	0.2
Mayo_67	Mayo_67_S_GH	KRAS	G13C	0.6
Mayo_67	Mayo_67_S_GH	TP53	R273P	0.4
Mayo_67	Mayo_67_S_GH	BRCA2	V188L	0.2
Mayo_68	Mayo_68_S_GH	TP53	Q192*	1.5
Mayo_68	Mayo_68_S_GH	CDKN2A	H83Y	0.7
Mayo_68	Mayo_68_S_GH	RB1	E40fs	1.9
Mayo_68	Mayo_68_S_GH	MET	G391V	1.7
Mayo_68	Mayo_68_S_GH	AR	L414Q	1.3
Mayo_68	Mayo_68_S_GH	PDGFRA	L329V	0.9
Mayo_68	Mayo_68_S_GH	BRCA1	D642H	0.6
Mayo_68	Mayo_68_S_GH	BRCA2	L2518V	0.6
Mayo_68	Mayo_68_S_GH	BRCA2	L2523V	0.6
Mayo_68	Mayo_68_S_GH	FGFR2	Splice Site SNV	0.3
Mayo_68	Mayo_68_S_GH	BRCA1	I456T	0.2
Mayo_68	Mayo_68_S_GH	CDK12	T1353N	0.2
Mayo_69	Mayo_69_S_GH	TP53	R273L	0.1
Mayo_69	Mayo_69_S_GH	FGFR2	S252L	0.2
Mayo_70	Mayo_70_S_GH	No
Mayo_71	Mayo_71_S_GH	No
Mayo_72	Mayo_72_S_GH	APC	R1450*
Mayo_72	Mayo_72_S_GH	FGFR1	N546K
Mayo_72	Mayo_72_S_GH	CCND1	Amplification
Mayo_72	Mayo_72_S_GH	PIK3CA	Amplification
Mayo_72	Mayo_72_S_GH	TP53	Y236C
Mayo_72	Mayo_72_S_GH	TP53	N288fs
Mayo_72	Mayo_72_S_GH	MYC	Amplification
Mayo_74	Mayo_74_S_GH	BRCA2	Splice Site SNV	47.3
Mayo_76	Mayo_76_S_GH	KRAS	G13C	3.3
Mayo_76	Mayo_76_S_GH	STK11	K78N	1.7
Mayo_76	Mayo_76_S_GH	TP53	Splice Site SNV	1.7
Mayo_76	Mayo_76_S_GH	TP53	R273H	0.3
Mayo_76	Mayo_76_S_GH	TP53	C242Y	0.1
Mayo_76	Mayo_76_S_GH	ARID1A	I2282F	1.1
Mayo_76	Mayo_76_S_GH	BRCA2	A406T	0.1
Mayo_76	Mayo_76_S_GH	ARID1A	L2171L	0.8
Mayo_77	Mayo_77_S_GH	KRAS	G12C	0.3
Mayo_77	Mayo_77_S_GH	ARID1A	P1321S	0.5
Mayo_77	Mayo_77_S_GH	NTRK3	D609N	0.4
Mayo_77	Mayo_77_S_GH	KRAS	A11A	0.3
Mayo_78	Mayo_78_S_GH	MTOR	R957W	0.2
Mayo_79	Mayo_79_S_GH	BRCA2	V387I	0.1
Mayo_80	Mayo_80_S_GH	No
Mayo_81	Mayo_81_S_GH	STK11	Q159*	1.8
Mayo_81	Mayo_81_S_GH	KRAS	G12C	1.7
Mayo_81	Mayo_81_S_GH	TP53	R248Q	2
Mayo_81	Mayo_81_S_GH	TP53	P250L	0.2
Mayo_81	Mayo_81_S_GH	PDGFRA	E1051K	2.6
Mayo_81	Mayo_81_S_GH	ATM	D894V	0.2
Mayo_82	Mayo_82_S_GH	TP53	P177R	0.2
Mayo_82	Mayo_82_S_GH	EGFR	P386S	0.2
Mayo_83	Mayo_83_S_GH	BRCA2	P389fs	0.03
Mayo_83	Mayo_83_S_GH	ROS1	S1810F	0.1
Mayo_86	Mayo_86_S_GH	RAF1	S259T	13
Mayo_86	Mayo_86_S_GH	BRCA2	K503*	7.2
Mayo_86	Mayo_86_S_GH	PIK3CA	E545K	0.09
Mayo_86	Mayo_86_S_GH	CDK4	Amplification
Mayo_86	Mayo_86_S_GH	TP53	Q52*	10.3
Mayo_86	Mayo_86_S_GH	TP53	P318fs	9
Mayo_86	Mayo_86_S_GH	NOTCH1	G2436A	14.8
Mayo_86	Mayo_86_S_GH	AKT1	V270M	0.6
Mayo_86	Mayo_86_S_GH	ERBB2	R330W	0.2
Mayo_86	Mayo_86_S_GH	TERT	L676L	12.4
Mayo_86	Mayo_86_S_GH	ATM	S226S	0.5
Mayo_89	Mayo_89_S_GH	TP53	G266*	3.6
Mayo_89	Mayo_89_S_GH	EGFR	E543Q	4.1
Mayo_89	Mayo_89_S_GH	BRAF	E695Q	2.9
Mayo_89	Mayo_89_S_GH	ATM	R221I	1.5
Mayo_89	Mayo_89_S_GH	ATM	F825F	2.4
Mayo_92	Mayo_92_S_GH	KRAS	G12C	51
Mayo_92	Mayo_92_S_GH	IDH1	R132L	17.6
Mayo_92	Mayo_92_S_GH	MYC	Amplification
Mayo_92	Mayo_92_S_GH	KRAS	Amplification
Mayo_92	Mayo_92_S_GH	CCNE1	Amplification
Mayo_92	Mayo_92_S_GH	GNAS	D196N	0.8
Mayo_92	Mayo_92_S_GH	FGFR1	D335D	0.2
Mayo_93	Mayo_93_S_GH	KRAS	G12C	1.3
Mayo_93	Mayo_93_S_GH	TP53	R158L	0.8
Mayo_93	Mayo_93_S_GH	SMAD4	D415fs	0.8
Mayo_93	Mayo_93_S_GH	PDGFRA	V367V	1.4
Mayo_94	Mayo_94_S_GH	NO
Mayo_95	Mayo_95_S_GH	KRAS	G12C	12.4
Mayo_95	Mayo_95_S_GH	TP53	V157F	6.7
Mayo_95	Mayo_95_S_GH	ERBB2	R599C	0.1
Mayo_96	Mayo_96_S_GH	MET	Amplification
Mayo_96	Mayo_96_S_GH	TP53	C135F	1.7
Mayo_96	Mayo_96_S_GH	TP53	Y220C	0.1
Mayo_96	Mayo_96_S_GH	PTEN	H196L	0.4
Mayo_96	Mayo_96_S_GH	EGFR	A864V	0.3
Mayo_96	Mayo_96_S_GH	CDK12	V758V	0.4
Mayo_97	Mayo_97_S_GH	CTNNB1	S45F	0.9
Mayo_97	Mayo_97_S_GH	KRAS	G12C	1.9
Mayo_97	Mayo_97_S_GH	NTRK3	D641N	0.8
Mayo_97	Mayo_97_S_GH	TSC1	K1099N	0.4
Mayo_97	Mayo_97_S_GH	FGFR1	R68Q	0.3
Mayo_97	Mayo_97_S_GH	ATM	M563I	0.1
Mayo_97	Mayo_97_S_GH	CDK12	K124K	0.6
Mayo_98	Mayo_98_S_GH	TP53	P223R	0.1
Mayo_98	Mayo_98_S_GH	TP53	H193fs	0.5
Mayo_98	Mayo_98_S_GH	TERT	Promoter SNV
Mayo_108	Mayo_108_S_GH	KRAS	G12C	0.5
Mayo_108	Mayo_108_S_GH	FGFR2	G462V	4.4
Mayo_109	Mayo_109_S_GH	TP53	G154V	0.3
Mayo_109	Mayo_109_S_GH	APC	C2020F	0.3
Mayo_109	Mayo_109_S_GH	MTOR	P1088L	0.2
Mayo_109	Mayo_109_S_GH	ERBB2	R814R	0.2
Mayo_111	Mayo_111_S_GH	KRAS	G12C	2.2
Mayo_111	Mayo_111_S_GH	SMAD4	R361G	0.5
Mayo_111	Mayo_111_S_GH	RB1	R556*	0.5
Mayo_111	Mayo_111_S_GH	RAF1	F17L	0.3
Mayo_111	Mayo_111_S_GH	ARID1A	S1316L	0.1
Mayo_111	Mayo_111_S_GH	NRAS	G15G	0.1
Mayo_112	Mayo_112_S_GH	BRAF	G466V	18.8
Mayo_112	Mayo_112_S_GH	MYC	Amplification
Mayo_112	Mayo_112_S_GH	RAF1	L160L	6.3
Mayo_115	Mayo_115_S_GH	TP53	V157F	2.8
Mayo_115	Mayo_115_S_GH	EGFR	A597S	0.9
Mayo_116	Mayo_116_S_GH	STK11	Splice Site SNV	1.7
Mayo_116	Mayo_116_S_GH	KRAS	G12C	2.1
Mayo_116	Mayo_116_S_GH	BRCA2	Q1073Q	1.6
Mayo_116	Mayo_116_S_GH	CDK6	R144R	0.9
Mayo_117	Mayo_117_S_GH	BRAF	N581I	4
Mayo_117	Mayo_117_S_GH	TP53	K120E	3.2
Mayo_117	Mayo_117_S_GH	SMAD4	D351N	3
Mayo_117	Mayo_117_S_GH	STK11	G242R	3.6
Mayo_120	Mayo_120_S_GH	KRAS	G12C	2.7
Mayo_120	Mayo_120_S_GH	TP53	G266V	1.5
Mayo_120	Mayo_120_S_GH	AR	F814L	1.7
Mayo_120	Mayo_120_S_GH	AR	S142C	1.5
Mayo_120	Mayo_120_S_GH	NTRK3	F603Y	0.2
Mayo_120	Mayo_120_S_GH	MYC	V409I	0.1
Mayo_122	Mayo_122_S_GH	KRAS	G12V	33.9
Mayo_122	Mayo_122_S_GH	TP53	G154V	17.8
Mayo_122	Mayo_122_S_GH	KRAS	Amplification
Mayo_122	Mayo_122_S_GH	ALK	A1126T	39.4
Mayo_122	Mayo_122_S_GH	CCND2	D85Y	2.2
Mayo_122	Mayo_122_S_GH	NF1	T2122_L2125del	14.9
Mayo_123	Mayo_123_S_GH	KRAS	G12V	0.4
Mayo_127	Mayo_127_S_GH	BRAF	G469A	4.2
Mayo_127	Mayo_127_S_GH	TP53	L194F	2.3
Mayo_127	Mayo_127_S_GH	KIT	G466V	1.3
Mayo_128	Mayo_128_S_GH	NFE2L2	G31R	0.8
Mayo_128	Mayo_128_S_GH	KRAS	G12C	1.2
Mayo_128	Mayo_128_S_GH	TP53	D184fs	0.9
Mayo_128	Mayo_128_S_GH	MTOR	D138D	0.3
Mayo_128	Mayo_128_S_GH	KRAS	G12C	3.1
Mayo_128	Mayo_128_S_GH	ARID1A	A438fs	1.9
Mayo_129	Mayo_129_S_GH	KRAS	G12C	3.1
Mayo_129	Mayo_129_S_GH	ARID1A	A438fs	1.9
Mayo_137	Mayo_137_S_GH	KIT	L595P	2.2
Mayo_137	Mayo_137_S_GH	BRCA1	M1411K	2.2
Mayo_138	Mayo_138_S_GH	NA
Mayo_140	Mayo_140_S_GH	TP53	V272M	0.3
Mayo_140	Mayo_140_S_GH	KRAS	G12D	0.1
Mayo_140	Mayo_140_S_GH	TP53	R273H	0.1
Mayo_140	Mayo_140_S_GH	MAP2K1	D136N	0.3
Mayo_140	Mayo_140_S_GH	NF1	L1361L	0.1
Mayo_145	Mayo_145_S_GH	EGFR	Amplification
Mayo_145	Mayo_145_S_GH	TP53	V173M	1.9
Mayo_145	Mayo_145_S_GH	EGFR	Amplification
Mayo_145	Mayo_145_S_GH	TP53	V173M	1.9
Mayo_147	Mayo_147_S_GH	TP53	L145P	12.4
Mayo_147	Mayo_147_S_GH	TP53	R249S	0.3
Mayo_147	Mayo_147_S_GH	TP53	D281Y	0.2
Mayo_154	Mayo_154_S_GH	STK11	E57*	0.4
Mayo_154	Mayo_154_S_GH	KRAS	G12A	0.4
Mayo_157	Mayo_157_S_GH	EGFR	Exon 20 Insertion	0.8
Mayo_157	Mayo_157_S_GH	TP53	C238F	0.1
Mayo_157	Mayo_157_S_GH	KIT	R205T	0.1
Mayo_160	Mayo_160_S_GH	STK11	Y272*	3.4
Mayo_160	Mayo_160_S_GH	RIT1	F82C	3.1
Mayo_160	Mayo_160_S_GH	APC	E1464fs	3
Mayo_160	Mayo_160_S_GH	ERBB2	M1014V	0.2
Mayo_161	Mayo_161_S_GH	TP53	C277F	0.4
Mayo_161	Mayo_161_S_GH	NF1	A2032A	0.4
Mayo_163	Mayo_163_S_GH	CDKN2A	H83Y	0.7
Mayo_163	Mayo_163_S_GH	TP53	R249K	0.3
Mayo_163	Mayo_163_S_GH	STK11	Y166_I172delinsGM	1.4
Mayo_163	Mayo_163_S_GH	ALK	S1086S	0.2
Mayo_164	Mayo_164_S_GH	EGFR	G735S	0.1
Mayo_164	Mayo_164_S_GH	KRAS	G12C	0.2
Mayo_164	Mayo_164_S_GH	TP53	H179L	0.1
Mayo_164	Mayo_164_S_GH	APC	R99L	0.4
Mayo_164	Mayo_164_S_GH	APC	P1497Q	0.3
Mayo_164	Mayo_164_S_GH	HNF1A	E188G	0.2
Mayo_164	Mayo_164_S_GH	AR	H571Y	0.2
Mayo_165	Mayo_165_S_GH	NRAS	Q61K	3.2
Mayo_165	Mayo_165_S_GH	PTEN	K267*	0.6
Mayo_165	Mayo_165_S_GH	ATM	R3008C	0.1
Mayo_165	Mayo_165_S_GH	EGFR	P694L	1
Mayo_165	Mayo_165_S_GH	ALK	G1552R	0.6
Mayo_165	Mayo_165_S_GH	ALK	P1551P	0.6
Mayo_169	Mayo_169_S_GH	JAK2	V617F	36.3
Mayo_169	Mayo_169_S_GH	TP53	C176R	0.2
Mayo_169	Mayo_169_S_GH	EGFR	T648N	0.7
Mayo_169	Mayo_169_S_GH	APC	L2030V	0.1
Foundation
PatientID	SampleID	Alterations	Specified value	Units
Mayo_1	Mayo_1_S_FM	TMB	54	Muts/Mb
Mayo_1	Mayo_1_S_FM	MS	stable	-
Mayo_1	Mayo_1_S_FM	EGFR	amplification	-
Mayo_1	Mayo_1_S_FM	ERBB2	amplification	-
Mayo_1	Mayo_1_S_FM	PD-L1	<1	%
Mayo_2	Mayo_2_S_FM	MS	stable
Mayo_2	Mayo_2_S_FM	TMB	6	Muts/Mb
Mayo_2	Mayo_2_S_FM	STK11	loss	-
Mayo_2	Mayo_2_S_FM	KEAP1	E444	-
Mayo_2	Mayo_2_S_FM	BAP1	E306fs*29	-
Mayo_2	Mayo_2_S_FM	CDKN2A/B	p16INK4a E119fs*45	-
Mayo_2	Mayo_2_S_FM	CDKN2A/B	p14ARF *133Aext*10	-
Mayo_2	Mayo_2_S_FM	TP53	V272G	-
Mayo_2	Mayo_2_S_FM	PD-L1	1949-01-01	%
Mayo_3	Mayo_3_S_FM	TMB	15	Muts/Mb
Mayo_3	Mayo_3_S_FM	MS	stable	-
Mayo_3	Mayo_3_S_FM	PALB2	deletion exons 12-13	-
Mayo_3	Mayo_3_S_FM	ARID1A	H1871fs*12	-
Mayo_3	Mayo_3_S_FM	RICTOR	amplification	-
Mayo_3	Mayo_3_S_FM	ATR	E2479K	-
Mayo_3	Mayo_3_S_FM	CDKN2A/B	p16INK4a deletion exon 2	-
Mayo_3	Mayo_3_S_FM	CTCF	Q178*	-
Mayo_3	Mayo_3_S_FM	FGF10	amplification	-
Mayo_3	Mayo_3_S_FM	SMAD4	Q410*	-
Mayo_3	Mayo_3_S_FM	TP53	A159P	-
Mayo_3	Mayo_3_S_FM	PD-L1	1949-01-01	%
Mayo_5	Mayo_5_S_FM	PD-L1	1949-01-01	%
Mayo_5	Mayo_5_S_FM	MS	Cannot Be Determined	-
Mayo_5	Mayo_5_S_FM	TMB	Cannot Be Determined	-
Mayo_5	Mayo_5_S_FM	ATM	S1905*	-
Mayo_5	Mayo_5_S_FM	STK11	H168R	-
Mayo_5	Mayo_5_S_FM	ARID1A	Q555*	-
Mayo_5	Mayo_5_S_FM	TP53	V197M	-
Mayo_7	Mayo_7_S_FM	MS	stable	-
Mayo_7	Mayo_7_S_FM	TMB	10	Muts/Mb
Mayo_7	Mayo_7_S_FM	KRAS	G12C
Mayo_7	Mayo_7_S_FM	PIK3CB	amplification - equivocal†
Mayo_7	Mayo_7_S_FM	RICTOR	amplification - equivocal†
Mayo_7	Mayo_7_S_FM	TP53	G334V
Mayo_7	Mayo_7_S_FM	PD-L1	1949-01-01	%
Mayo_8	Mayo_8_S_FM	PD-L1	<1	%
Mayo_8	Mayo_8_S_FM	MS	stable	-
Mayo_8	Mayo_8_S_FM	TMB	21	Muts/Mb
Mayo_8	Mayo_8_S_FM	ATMM1T	Q95*
Mayo_8	Mayo_8_S_FM	KRAS	G12C
Mayo_8	Mayo_8_S_FM	SMARCA4	splice site 356-2A>T
Mayo_9	Mayo_9_S_FM	PD-L1	>=50	%
Mayo_9	Mayo_9_S_FM	MS	stable	-
Mayo_9	Mayo_9_S_FM	TMB	4	Muts/Mb
Mayo_9	Mayo_9_S_FM	CDK4	amplification
Mayo_9	Mayo_9_S_FM	STK11	loss exons 3-6
Mayo_9	Mayo_9_S_FM	MDM2	amplification
Mayo_9	Mayo_9_S_FM	CCND3	amplification
Mayo_9	Mayo_9_S_FM	DNMT3A	G332E - subclonal†
Mayo_9	Mayo_9_S_FM	VEGFA	amplification - equivocal†
Mayo_11	Mayo_11_S_FM	PD-L1	>=50	%
Mayo_11	Mayo_11_S_FM	MS	Cannot Be Determined	-
Mayo_11	Mayo_11_S_FM	TMB	Cannot Be Determined	-
Mayo_11	Mayo_11_S_FM	KRAS	G12D	-
Mayo_11	Mayo_11_S_FM	TP53	splice site 920-1G>A	-
Mayo_14	Mayo_14_S_FM	PD-L1	>=50	%
Mayo_14	Mayo_14_S_FM	MS	stable	-
Mayo_14	Mayo_14_S_FM	TMB	6	Muts/Mb
Mayo_14	Mayo_14_S_FM	KRAS	G12D
Mayo_14	Mayo_14_S_FM	CHEK2	T367fs*15
Mayo_14	Mayo_14_S_FM	RAD21	amplification
Mayo_15	Mayo_15_S_FM	MS	stable	-
Mayo_15	Mayo_15_S_FM	TMB	3	Muts/Mb
Mayo_15	Mayo_15_S_FM	BRD4	BRD4-NUTM1 rearrangement
Mayo_15	Mayo_15_S_FM	CASP8	V135fs*10
Mayo_16	Mayo_16_S_FM	PD-L1	<1	%
Mayo_16	Mayo_16_S_FM	ALK	EML4-ALK fusion
Mayo_16	Mayo_16_S_FM	CD70	F186S
Mayo_16	Mayo_16_S_FM	TP53	P151S
Mayo_16	Mayo_16_S_FM	MS	stable	-
Mayo_16	Mayo_16_S_FM	TMB	3	Muts/Mb
Mayo_19	Mayo_19_S_FM	PD-L1	>=50	%
Mayo_22	Mayo_22_S_FM	KRAS	G12C
Mayo_22	Mayo_22_S_FM	TP53	M237I - subclonal
Mayo_22	Mayo_22_S_FM	MS	stable
Mayo_22	Mayo_22_S_FM	TMB	5	Muts/Mb
Mayo_22	Mayo_22_S_FM	PD-L1	80	%
Mayo_24	Mayo_24_S_FM	MS	stable
Mayo_24	Mayo_24_S_FM	TMB	4	Muts/Mb
Mayo_24	Mayo_24_S_FM	TP53	R248Q
Mayo_24	Mayo_24_S_FM	PD-L1	<1	%
Mayo_29	Mayo_29_S_FM	MS	stable
Mayo_29	Mayo_29_S_FM	TMB	6	Muts/Mb
Mayo_29	Mayo_29_S_FM	KDM6A	G708*
Mayo_29	Mayo_29_S_FM	PIK3CA	H1047R
Mayo_29	Mayo_29_S_FM	TP53	G266R
Mayo_29	Mayo_29_S_FM	PD-L1	>50	%
Mayo_30	Mayo_30_S_FM	MS	stable
Mayo_30	Mayo_30_S_FM	TMB	10	Muts/Mb
Mayo_30	Mayo_30_S_FM	CCNE1	amplification §
Mayo_30	Mayo_30_S_FM	FGF10	amplification §
Mayo_30	Mayo_30_S_FM	KRAS	amplification §
Mayo_30	Mayo_30_S_FM	KRAS	G12A
Mayo_30	Mayo_30_S_FM	RBM10	L796*
Mayo_30	Mayo_30_S_FM	RICTOR	amplification §
Mayo_30	Mayo_30_S_FM	SMARCA4	R885C
Mayo_30	Mayo_30_S_FM	STK11	D194Y
Mayo_30	Mayo_30_S_FM	PD-L1	<1	%
Mayo_31	Mayo_31_S_FM	MS	stable
Mayo_31	Mayo_31_S_FM	TMB	16	Muts/Mb
Mayo_31	Mayo_31_S_FM	CDK4	amplification §
Mayo_31	Mayo_31_S_FM	EPHB1	G811E
Mayo_31	Mayo_31_S_FM	MDM2	amplification §
Mayo_31	Mayo_31_S_FM	MERTK	S905F
Mayo_31	Mayo_31_S_FM	TET2	R1404*
Mayo_31	Mayo_31_S_FM	TP53	E298*
Mayo_31	Mayo_31_S_FM	PD-L1	1949-01-01	%
Mayo_33	Mayo_33_S_FM	PD-L1	>50	%
Mayo_33	Mayo_33_S_FM	MS	stable
Mayo_33	Mayo_33_S_FM	TMB	15	Muts/Mb
Mayo_33	Mayo_33_S_FM	ASXL1	C20orf112(NM_080616)-ASXL1(NM_015338) fusion (C3*; A6) §
Mayo_33	Mayo_33_S_FM	KEL	D5fs*45
Mayo_33	Mayo_33_S_FM	KRAS	G12C
Mayo_33	Mayo_33_S_FM	MTAP	Q257*
Mayo_33	Mayo_33_S_FM	NF2	Q453*
Mayo_33	Mayo_33_S_FM	PIK3CA	E81K
Mayo_33	Mayo_33_S_FM	TP53	H168P
Mayo_34	Mayo_34_S_FM	MS	stable
Mayo_34	Mayo_34_S_FM	TMB	21	Muts/Mb
Mayo_34	Mayo_34_S_FM	KRAS	G12C
Mayo_34	Mayo_34_S_FM	RB1	splice site 2326-1G>T
Mayo_34	Mayo_34_S_FM	TP53	V157F
Mayo_35	Mayo_35_S_FM	MS	stable
Mayo_35	Mayo_35_S_FM	TMB	6	Muts/Mb
Mayo_35	Mayo_35_S_FM	MET	exon 14 splice site (2942-28_2942-9del20)
Mayo_35	Mayo_35_S_FM	CDK4	amplification
Mayo_35	Mayo_35_S_FM	MDM2	amplification
Mayo_35	Mayo_35_S_FM	MYC	amplification
Mayo_35	Mayo_35_S_FM	RICTOR	amplification
Mayo_35	Mayo_35_S_FM	ASXL1	L831fs*5
Mayo_35	Mayo_35_S_FM	FRS2	amplification
Mayo_35	Mayo_35_S_FM	TET2	E1931*, E971*, S1059* – subclonal⧺
Mayo_35	Mayo_35_S_FM	PD-L1	>50	%
Mayo_36	Mayo_36_S_FM	MS	stable
Mayo_36	Mayo_36_S_FM	TMB	19	Muts/Mb
Mayo_36	Mayo_36_S_FM	NF1	V2378fs*15
Mayo_36	Mayo_36_S_FM	CREBBP	loss exons 3-5
Mayo_36	Mayo_36_S_FM	GNAS	R201C
Mayo_36	Mayo_36_S_FM	NFKBIA	amplification
Mayo_36	Mayo_36_S_FM	NKX2-1	amplification
Mayo_36	Mayo_36_S_FM	NOTCH1	splice site 2587+1G>T
Mayo_36	Mayo_36_S_FM	TP53	C242Y, V172F
Mayo_36	Mayo_36_S_FM	PD-L1	1949-01-01	%
Mayo_37	Mayo_37_S_FM	MS	Cannot Be Determined
Mayo_37	Mayo_37_S_FM	TMB	Cannot Be Determined
Mayo_37	Mayo_37_S_FM	TP53	L43fs*8
Mayo_38	Mayo_38_S_FM	PD-L1	>50	%
Mayo_38	Mayo_38_S_FM	MS	stable
Mayo_38	Mayo_38_S_FM	TMB	5	Muts/Mb
Mayo_38	Mayo_38_S_FM	KRAS	G12C
Mayo_38	Mayo_38_S_FM	BCOR	splice site 3051+1G>T
Mayo_38	Mayo_38_S_FM	CDKN2A	p16INK4a D108N and p14ARF R122Q
Mayo_38	Mayo_38_S_FM	TP53	R175L
Mayo_39	Mayo_39_S_FM	MS	stable
Mayo_39	Mayo_39_S_FM	TMB	14	Muts/Mb
Mayo_39	Mayo_39_S_FM	KRAS	G12C
Mayo_39	Mayo_39_S_FM	MYC	amplification – equivocal⧺
Mayo_39	Mayo_39_S_FM	CDKN2A/B	loss
Mayo_39	Mayo_39_S_FM	TP53	G154V
Mayo_39	Mayo_39_S_FM	PD-L1	1949-01-01	%
Mayo_40	Mayo_40_S_FM	PD-L1	1949-01-01	%
Mayo_40	Mayo_40_S_FM	MS	stable
Mayo_40	Mayo_40_S_FM	TMB	11	Muts/Mb
Mayo_40	Mayo_40_S_FM	AKT2	amplification §
Mayo_40	Mayo_40_S_FM	AXL	amplification §
Mayo_40	Mayo_40_S_FM	BRCA2	W2619*
Mayo_40	Mayo_40_S_FM	FGF12	amplification §
Mayo_40	Mayo_40_S_FM	PIK3CA	amplification §
Mayo_40	Mayo_40_S_FM	PRKCI	amplification §
Mayo_40	Mayo_40_S_FM	SOX2	amplification §
Mayo_40	Mayo_40_S_FM	CDKN2A	D74Y
Mayo_40	Mayo_40_S_FM	MS	stable
Mayo_40	Mayo_40_S_FM	TMB	11	Muts/Mb
Mayo_40	Mayo_40_S_FM	EGFR	amplification
Mayo_40	Mayo_40_S_FM	BRCA2	W2619*
Mayo_40	Mayo_40_S_FM	BRD4	truncation intron 11
Mayo_40	Mayo_40_S_FM	CDKN2A	p16INK4a D74Y and p14ARF R88L
Mayo_40	Mayo_40_S_FM	FAT1	loss
Mayo_41	Mayo_41_S_FM	PD-L1	<1	%
Mayo_41	Mayo_41_S_FM	MS	stable
Mayo_41	Mayo_41_S_FM	TMB	9	Muts/Mb
Mayo_41	Mayo_41_S_FM	MAP2K1	(MEK1) C121S
Mayo_41	Mayo_41_S_FM	ATM	Q180fs*3
Mayo_41	Mayo_41_S_FM	EPHA3	V759L
Mayo_42	Mayo_42_S_FM	MS	stable
Mayo_42	Mayo_42_S_FM	TMB	4	Muts/Mb
Mayo_42	Mayo_42_S_FM	STK11	E256*
Mayo_42	Mayo_42_S_FM	KRAS	G12C
Mayo_42	Mayo_42_S_FM	CDKN2A	loss
Mayo_42	Mayo_42_S_FM	PD-L1	<1	%
Mayo_43	Mayo_43_S_FM	PD-L1	1949-01-01	%
Mayo_43	Mayo_43_S_FM	TMB	10	Muts/Mb
Mayo_43	Mayo_43_S_FM	CCND1	amplification
Mayo_43	Mayo_43_S_FM	AURKA	amplification
Mayo_43	Mayo_43_S_FM	MYCN	amplification
Mayo_43	Mayo_43_S_FM	RICTOR	amplification
Mayo_43	Mayo_43_S_FM	ARFRP1	amplification
Mayo_43	Mayo_43_S_FM	BCL2L1	amplification – equivocal⧺
Mayo_43	Mayo_43_S_FM	EMSY	amplification
Mayo_43	Mayo_43_S_FM	FGF19	amplification
Mayo_43	Mayo_43_S_FM	FGF3	amplification
Mayo_43	Mayo_43_S_FM	FGF4	amplification
Mayo_43	Mayo_43_S_FM	GNAS	amplification
Mayo_43	Mayo_43_S_FM	MYST3	amplification
Mayo_43	Mayo_43_S_FM	SLIT2	loss exons 1-26
Mayo_43	Mayo_43_S_FM	SRC	amplification – equivocal⧺
Mayo_43	Mayo_43_S_FM	TP53	H193Y
Mayo_45	Mayo_45_S_FM	PD-L1	1949-01-01	%
Mayo_45	Mayo_45_S_FM	TMB	2	Muts/Mb
Mayo_45	Mayo_45_S_FM	BRAF	G466V
Mayo_45	Mayo_45_S_FM	DNMT3A	splice site 1123-1G>T
Mayo_45	Mayo_45_S_FM	TP53	G245C
Mayo_49	Mayo_49_S_FM	PD-L1	<1	%
Mayo_49	Mayo_49_S_FM	MS	stable
Mayo_49	Mayo_49_S_FM	TMB	9	Muts/Mb
Mayo_49	Mayo_49_S_FM	ERBB2	A775_G776insYVMA
Mayo_49	Mayo_49_S_FM	HGF	amplification - equivocal†
Mayo_55	Mayo_55_S_FM	KRAS	G12D
Mayo_55	Mayo_55_S_FM	ATM	R3008C
Mayo_55	Mayo_55_S_FM	CDKN2A/B	loss
Mayo_55	Mayo_55_S_FM	RBM10	P725fs*77
Mayo_55	Mayo_55_S_FM	PD-l1	>50	%
Mayo_59	Mayo_59_S_FM	PD-L1	1949-01-01	%
Mayo_59	Mayo_59_S_FM	TMB	26	Muts/Mb
Mayo_59	Mayo_59_S_FM	MS	Stable
Mayo_59	Mayo_59_S_FM	NF2	E463K, loss exons 5-11
Mayo_59	Mayo_59_S_FM	STK11	E138fs*23
Mayo_59	Mayo_59_S_FM	ASXL1	Q1063*
Mayo_59	Mayo_59_S_FM	CDKN2A/B	loss
Mayo_59	Mayo_59_S_FM	CREBBP	Q943*
Mayo_59	Mayo_59_S_FM	NTRK3	I488T
Mayo_59	Mayo_59_S_FM	RAD21	E285*
Mayo_59	Mayo_59_S_FM	TP53	L111R
Mayo_61	Mayo_61_S_FM	PD-L1	1949-01-01	%
Mayo_61	Mayo_61_S_FM	MS	stable
Mayo_61	Mayo_61_S_FM	TMB	8	Muts/Mb
Mayo_61	Mayo_61_S_FM	KRAS	G12C
Mayo_61	Mayo_61_S_FM	PMS2	S445fs*1
Mayo_61	Mayo_61_S_FM	RBM10	F175fs*5
Mayo_63	Mayo_63_S_FM	PD-L1	1949-01-01	%
Mayo_64	Mayo_64_S_FM	PD-L1	<1	%
Mayo_64	Mayo_64_S_FM	MS	stable
Mayo_64	Mayo_64_S_FM	TMB	70	Muts/Mb
Mayo_64	Mayo_64_S_FM	CCND1	amplification
Mayo_64	Mayo_64_S_FM	FBXW7	G75*
Mayo_64	Mayo_64_S_FM	BCORL1	G1587*
Mayo_64	Mayo_64_S_FM	CDKN2A	p16INK4a H83Q
Mayo_64	Mayo_64_S_FM	DNMT3A	R882C – subclonal⧺
Mayo_64	Mayo_64_S_FM	NFKBIA	amplification
Mayo_64	Mayo_64_S_FM	NKX2-1	amplification
Mayo_64	Mayo_64_S_FM	NOTCH1	S402*
Mayo_64	Mayo_64_S_FM	SMAD4	K340fs*44
Mayo_64	Mayo_64_S_FM	TP53	Q165*
Mayo_66	Mayo_66_S_FM	MS	stable
Mayo_66	Mayo_66_S_FM	TMB	3	Muts/Mb
Mayo_66	Mayo_66_S_FM	KRAS	G12C
Mayo_66	Mayo_66_S_FM	SF3B1	E622D
Mayo_66	Mayo_66_S_FM	SF3B1	K700E
Mayo_66	Mayo_66_S_FM	CDKN2A	loss
Mayo_66	Mayo_66_S_FM	PD-L1	<1	%
Mayo_69	Mayo_69_S_FM	PD-L1	>50	%
Mayo_70	Mayo_70_S_FM	PD-L1	2	%
Mayo_71	Mayo_71_S_FM	PD-L1	2	%
Mayo_72	Mayo_72_S_FM	PD-L1	1949-01-01	%
Mayo_74	Mayo_74_S_FM	PD-L1	1 – 49%	%
Mayo_76	Mayo_76_S_FM	PD-L1	<1	%
Mayo_76	Mayo_76_S_FM	KRAS
Mayo_76	Mayo_76_S_FM	TP53
Mayo_76	Mayo_76_S_FM	CDKN2A
Mayo_76	Mayo_76_S_FM	NF2
Mayo_76	Mayo_76_S_FM	MS	stable
Mayo_76	Mayo_76_S_FM	TMB	2.5	Muts/Mb
Mayo_77	Mayo_77_S_FM	PD-L1	1949-01-01	%
Mayo_78	Mayo_78_S_FM	PD-L1	<1	%
Mayo_79	Mayo_79_S_FM	PD-L1	<1	%
Mayo_80	Mayo_80_S_FM	PD-L1	<1	%
Mayo_83	Mayo_83_S_FM	PD-L1	<1	%
Mayo_86	Mayo_86_S_FM	PD-L1	>50	%
Mayo_89	Mayo_89_S_FM	PD-L1	<1	%
Mayo_89	Mayo_89_S_FM	MS	stable
Mayo_89	Mayo_89_S_FM	TMB	25	Muts/Mb
Mayo_89	Mayo_89_S_FM	CHEK2	splice site 320-1G>C
Mayo_89	Mayo_89_S_FM	MED12	S1042I
Mayo_89	Mayo_89_S_FM	RAD21	amplification §
Mayo_89	Mayo_89_S_FM	SMARCA4	Q788*
Mayo_89	Mayo_89_S_FM	TP53	G266*
Mayo_92	Mayo_92_S_FM	PD-L1	>50	%
Mayo_93	Mayo_93_S_FM	PD-L1	>50	%
Mayo_94	Mayo_94_S_FM	ATM	G2765C
Mayo_94	Mayo_94_S_FM	BRCA2	G1529E
Mayo_94	Mayo_94_S_FM	CDKN2A	L78Hfs*41
Mayo_94	Mayo_94_S_FM	FLT4	F1027L
Mayo_94	Mayo_94_S_FM	KEAP1	A366P
Mayo_94	Mayo_94_S_FM	KRAS	G12D
Mayo_94	Mayo_94_S_FM	LRPIB	A819V
Mayo_94	Mayo_94_S_FM	LRPIB	&701N
Mayo_94	Mayo_94_S_FM	POT1	K33M
Mayo_94	Mayo_94_S_FM	STK11	W308C
Mayo_94	Mayo_94_S_FM	PD-L1	<1	%
Mayo_95	Mayo_95_S_FM	PD-L1	>50	%
Mayo_96	Mayo_96_S_FM	PD-L1	20	%
Mayo_97	Mayo_97_S_FM	PD-L1	<1	%
Mayo_98	Mayo_98_S_FM	PD-L1	45	%
Mayo_108	Mayo_108_S_FM	KRAS	G12C
Mayo_108	Mayo_108_S_FM	NF2	E328fs*18
Mayo_108	Mayo_108_S_FM	STK11	C132*
Mayo_108	Mayo_108_S_FM	TMB	4	Muts/Mb
Mayo_108	Mayo_108_S_FM	PD-L1	>50	%
Mayo_109	Mayo_109_S_FM	PD-L1	>50	%
Mayo_111	Mayo_111_S_FM	PD-L1	<1	%
Mayo_112	Mayo_112_S_FM	PD-L1	>50	%
Mayo_115	Mayo_115_S_FM	BRCA2	E1940*
Mayo_115	Mayo_115_S_FM	CCND1	amplification
Mayo_115	Mayo_115_S_FM	BCORL1	E1566*
Mayo_115	Mayo_115_S_FM	FAS	R103*
Mayo_115	Mayo_115_S_FM	FAT1	G3473fs*9
Mayo_115	Mayo_115_S_FM	FH	L405fs*4
Mayo_115	Mayo_115_S_FM	FOXP1	splice site 1531-1G>T
Mayo_115	Mayo_115_S_FM	KEAP1	E449*
Mayo_115	Mayo_115_S_FM	NOTCH3	Q808*
Mayo_115	Mayo_115_S_FM	PRKAR1A	G180*
Mayo_115	Mayo_115_S_FM	TP53	V157F
Mayo_115	Mayo_115_S_FM	TMB	75	Muts/Mb
Mayo_115	Mayo_115_S_FM	MS	Stable
Mayo_115	Mayo_115_S_FM	PD-L1	<1	%
Mayo_116	Mayo_116_S_FM	STK11	splice site 465-1G>T
Mayo_116	Mayo_116_S_FM	KRAS	G12C
Mayo_116	Mayo_116_S_FM	CDKN2A/B	loss
Mayo_116	Mayo_116_S_FM	IRF2	truncation intron 7
Mayo_116	Mayo_116_S_FM	TMB	5	Muts/Mb
Mayo_116	Mayo_116_S_FM	MS	Stable
Mayo_116	Mayo_116_S_FM	PD-L1	1949-01-01	%
Mayo_117	Mayo_117_S_FM	BRAF	N581I
Mayo_117	Mayo_117_S_FM	NF1 loss exons 36-46	loss exons 36-46
Mayo_117	Mayo_117_S_FM	INHBA	V420M
Mayo_117	Mayo_117_S_FM	KEAP1	R415C
Mayo_117	Mayo_117_S_FM	SMAD4	D351N
Mayo_117	Mayo_117_S_FM	TP53	K120E
Mayo_117	Mayo_117_S_FM	PD-L1	<1	%
Mayo_120	Mayo_120_S_FM	CCND1	amplification – equivocal⧺
Mayo_120	Mayo_120_S_FM	KRAS	G12C
Mayo_120	Mayo_120_S_FM	MYC	amplification – equivocal⧺
Mayo_120	Mayo_120_S_FM	C11orf30 (EMSY)	amplification – equivocal⧺
Mayo_120	Mayo_120_S_FM	FGF19	amplification – equivocal⧺
Mayo_120	Mayo_120_S_FM	FGF3	amplification – equivocal⧺
Mayo_120	Mayo_120_S_FM	FGF4	amplification – equivocal⧺
Mayo_120	Mayo_120_S_FM	NFKBIA	amplification
Mayo_120	Mayo_120_S_FM	NKX2-1	amplification
Mayo_120	Mayo_120_S_FM	TP53	G266V
Mayo_120	Mayo_120_S_FM	TMB	11	Muts/Mb
Mayo_120	Mayo_120_S_FM	MS	Stable
Mayo_120	Mayo_120_S_FM	PD-L1	>50	%
Mayo_122	Mayo_122_S_FM	PD-L1	>50	%
Mayo_127	Mayo_127_S_FM	PD-L1	>50	%
Mayo_128	Mayo_128_S_FM	PD-L1	>50	%
Mayo_129	Mayo_129_S_FM	PD-L1	<1	%
Mayo_137	Mayo_137_S_FM	MDM2	amplification
Mayo_137	Mayo_137_S_FM	CDKN2A/B	loss
Mayo_137	Mayo_137_S_FM	FRS2	amplification
Mayo_137	Mayo_137_S_FM	KEAP1	R362Q
Mayo_137	Mayo_137_S_FM	LRP1B	deletion exons 4-37
Mayo_137	Mayo_137_S_FM	MAP2K4	splice site 219-1G>A
Mayo_137	Mayo_137_S_FM	TMB	8	Muts/Mb
Mayo_137	Mayo_137_S_FM	MS	Stable
Mayo_137	Mayo_137_S_FM	PD-L1	<1	%
Mayo_138	Mayo_138_S_FM	PD-L1	>50	%
Mayo_140	Mayo_140_S_FM	TMB	13	Muts/Mb
Mayo_140	Mayo_140_S_FM	MS	Stable
Mayo_140	Mayo_140_S_FM	CDKN2A	CDKN2A(NM_058195) deletion intron 1 - exon 2 §
Mayo_140	Mayo_140_S_FM	KRAS	G12D
Mayo_140	Mayo_140_S_FM	MLL2	E5507*
Mayo_140	Mayo_140_S_FM	STK11	E293*
Mayo_140	Mayo_140_S_FM	TP53	M237I
Mayo_140	Mayo_140_S_FM	PD-L1	<1	%
Mayo_141	Mayo_141_S_FM	TMB	23	Muts/Mb
Mayo_141	Mayo_141_S_FM	MS	Stable
Mayo_141	Mayo_141_S_FM	LYN	amplification §
Mayo_141	Mayo_141_S_FM	MET	splice site 2888-40_2888-16del25
Mayo_141	Mayo_141_S_FM	PTPRO	S302R
Mayo_141	Mayo_141_S_FM	SMAD4	loss §
Mayo_141	Mayo_141_S_FM	WT1	E143*
Mayo_141	Mayo_141_S_FM	PD-L1	<1	%
Mayo_142	Mayo_142_S_FM	BRAF	V487_P492>A
Mayo_142	Mayo_142_S_FM	MET	amplification – equivocal⧺
Mayo_142	Mayo_142_S_FM	MET	, R1148Q
Mayo_142	Mayo_142_S_FM	ARFRP1	amplification – equivocal⧺
Mayo_142	Mayo_142_S_FM	ARID1A	E1860*
Mayo_142	Mayo_142_S_FM	CDKN2A	p16INK4a deletion
Mayo_142	Mayo_142_S_FM	CDKN2A	p14ARF deletion exons 2-3
Mayo_142	Mayo_142_S_FM	SMAD4	Q116*
Mayo_142	Mayo_142_S_FM	TP53	R196*
Mayo_142	Mayo_142_S_FM	TMB	5	Muts/Mb
Mayo_142	Mayo_142_S_FM	MS	Stable
Mayo_142	Mayo_142_S_FM	BRAF	V487_P492>A
Mayo_142	Mayo_142_S_FM	ARID1A	E1860*
Mayo_142	Mayo_142_S_FM	CDKN2A	p16INK4a deletion
Mayo_142	Mayo_142_S_FM	CDKN2A	p14ARF deletion exons 2-3
Mayo_142	Mayo_142_S_FM	GATA6	amplification
Mayo_142	Mayo_142_S_FM	SMAD4	Q116*
Mayo_142	Mayo_142_S_FM	TP53	R196*
Mayo_142	Mayo_142_S_FM	TMB	5	Muts/Mb
Mayo_145	Mayo_145_S_FM	EGFR	amplification
Mayo_145	Mayo_145_S_FM	ATM	L653fs*11
Mayo_145	Mayo_145_S_FM	NFKBIA	amplification – equivocal⧺
Mayo_145	Mayo_145_S_FM	NKX2-1	amplification – equivocal⧺
Mayo_145	Mayo_145_S_FM	TP53	V173M
Mayo_145	Mayo_145_S_FM	TMB	4	Muts/Mb
Mayo_145	Mayo_145_S_FM	MS	Stable
Mayo_145	Mayo_145_S_FM	PD-L1	>50	%
Mayo_145	Mayo_145_S_FM	EGFR	amplification
Mayo_145	Mayo_145_S_FM	ATM	L653fs*11
Mayo_145	Mayo_145_S_FM	NFKBIA	amplification – equivocal⧺
Mayo_145	Mayo_145_S_FM	NKX2-1	amplification – equivocal⧺
Mayo_145	Mayo_145_S_FM	TP53	V173M
Mayo_145	Mayo_145_S_FM	TMB	4	Muts/Mb
Mayo_145	Mayo_145_S_FM	MS	Stable
Mayo_145	Mayo_145_S_FM	PD-L1	>50	%
Mayo_147	Mayo_147_S_FM	KDR	amplification
Mayo_147	Mayo_147_S_FM	KIT	amplification
Mayo_147	Mayo_147_S_FM	PTEN	Q149*
Mayo_147	Mayo_147_S_FM	SOX2	amplification
Mayo_147	Mayo_147_S_FM	KEAP1	D422N
Mayo_147	Mayo_147_S_FM	KMT2C (MLL3)	N2907fs*6
Mayo_147	Mayo_147_S_FM	TP53	D281Y,
Mayo_147	Mayo_147_S_FM	TP53	L145P
Mayo_147	Mayo_147_S_FM	TP53	subclonal⧺ , R249S
Mayo_147	Mayo_147_S_FM	TMB	13	Muts/Mb
Mayo_147	Mayo_147_S_FM	MS	Stable
Mayo_147	Mayo_147_S_FM	PD-L1	1-49%	%
Mayo_154	Mayo_154_S_FM	STK11	E57*
Mayo_154	Mayo_154_S_FM	KRAS	G12A
Mayo_154	Mayo_154_S_FM	CDKN2A/B	loss
Mayo_154	Mayo_154_S_FM	MTAP loss	loss
Mayo_154	Mayo_154_S_FM	RBM10	E119D
Mayo_154	Mayo_154_S_FM	MS	stable
Mayo_154	Mayo_154_S_FM	TMB	15	Muts/Mb
Mayo_154	Mayo_154_S_FM	PD-L1	<1	%
Mayo_155	Mayo_155_S_FM	PD-L1	<1	%
Mayo_155	Mayo_155_S_FM	MS	stable
Mayo_155	Mayo_155_S_FM	TMB	4	Muts/Mb
Mayo_155	Mayo_155_S_FM	ALK	KLC1-ALK fusion
Mayo_155	Mayo_155_S_FM	MET	amplification - equivocal†
Mayo_155	Mayo_155_S_FM	CDKN2A/B	loss
Mayo_155	Mayo_155_S_FM	MTAP	loss
Mayo_157	Mayo_157_S_FM	PD-L1	no experssion
Mayo_157	Mayo_157_S_FM	EGFR (D770_N771insSVD)	exon 20 insertion
Mayo_157	Mayo_157_S_FM	BARD1	S333fs*1
Mayo_160	Mayo_160_S_FM	PD-L1	<1	%
Mayo_160	Mayo_160_S_FM	TMB	5	Muts/Mb
Mayo_160	Mayo_160_S_FM	MS	Stable
Mayo_160	Mayo_160_S_FM	STK11	Y272*
Mayo_160	Mayo_160_S_FM	APC	E1464fs*8
Mayo_161	Mayo_161_S_FM	MS	stable
Mayo_161	Mayo_161_S_FM	TMB	13	Muts/Mb
Mayo_161	Mayo_161_S_FM	NFKBIA	amplification §
Mayo_161	Mayo_161_S_FM	NKX2-1	amplification §
Mayo_161	Mayo_161_S_FM	NTRK3	W722C
Mayo_161	Mayo_161_S_FM	TP53	C277F
Mayo_161	Mayo_161_S_FM	KRAS	Q61L
Mayo_161	Mayo_161_S_FM	MYC	amplification §
Mayo_161	Mayo_161_S_FM	PD-L1	>50	%
Mayo_163	Mayo_163_S_FM	PD-L1	<1	%
Mayo_164	Mayo_164_S_FM	MS	stable
Mayo_164	Mayo_164_S_FM	TMB	18	Muts/Mb
Mayo_164	Mayo_164_S_FM	NF2	V146I
Mayo_164	Mayo_164_S_FM	TP53	H179L
Mayo_164	Mayo_164_S_FM	KRAS	G12C
Mayo_164	Mayo_164_S_FM	PD-L1	1 – 49%	%
Mayo_169	Mayo_169_S_FM	AKT3	amplification
Mayo_169	Mayo_169_S_FM	FBXW7	splice site 726+1G>T
Mayo_169	Mayo_169_S_FM	STK11	K84*
Mayo_169	Mayo_169_S_FM	MDM4	amplification
Mayo_169	Mayo_169_S_FM	APC	Q1291*
Mayo_169	Mayo_169_S_FM	ARID1A	Q802*
Mayo_169	Mayo_169_S_FM	EPHB1	V189F
Mayo_169	Mayo_169_S_FM	FLCN	H429fs*27
Mayo_169	Mayo_169_S_FM	GATA3	C264*
Mayo_169	Mayo_169_S_FM	IKBKE	amplification
Mayo_169	Mayo_169_S_FM	JAK2	V617F
Mayo_169	Mayo_169_S_FM	MAGI2	R887C
Mayo_169	Mayo_169_S_FM	PIK3C2B	amplification
Mayo_169	Mayo_169_S_FM	PTPN11	E76K
Mayo_169	Mayo_169_S_FM	SF3B1	E622D
Mayo_169	Mayo_169_S_FM	TET2	Q916* – subclonal⧺
Mayo_169	Mayo_169_S_FM	TP53	C238F
Mayo_169	Mayo_169_S_FM	TMB	36	Muts/Mb
Mayo_169	Mayo_169_S_FM	MS	Stable
Mayo_169	Mayo_169_S_FM	PD-L1	>50	%
