# Supplementary material for: Efficacy and clinicogenomic correlates of response to immune checkpoint inhibitors alone or with chemotherapy in non-small cell lung cancer
Source: Nat Commun. 2023 Feb 8;14:695. doi: 10.1038/s41467-023-36328-z (PMC9908867; doi:10.1038/s41467-023-36328-z)
Supplement: Supplementary file 9 — Supplementary Data 5 [file 41467_2023_36328_MOESM9_ESM.xlsx]

## Sheet: Supplementary Data 5
Supplementary Data 5. Univariate analysis of clinical features on MDACC primary cohort (n=1,133)
ICI-mono, PFS									ICI-chemo, PFS
Row.names	coef	exp.coef.	se.coef.	z	Pr...z..	lower..95	upper..95		Row.names	coef	exp.coef.	se.coef.	z	Pr...z..	lower..95	upper..95
Age.11	0.107923	1.11396	0.0827407	1.30436	0.192112	0.9472	1.31009		Age.11	-0.0858774	0.917707	0.11552	-0.7434	0.45724	0.731768	1.15089
Gender2	0.054487	1.056	0.0826006	0.659644	0.509482	0.89816	1.24158		Gender2	-0.118052	0.88865	0.115314	-1.02375	0.305954	0.708884	1.114
Tobacco.Use_condFormer/Current Smoker	-0.257625	0.772885	0.103117	-2.49838	0.0124761	0.631454	0.945993		Tobacco.Use_condFormer/Current Smoker	-0.016045	0.984083	0.138027	-0.116245	0.907458	0.750832	1.2898
Line.of.IO_conden2+	0.272971	1.31386	0.0848604	3.21671	0.00129669	1.11254	1.55161		Line.of.IO_conden2+	-0.180227	0.835081	0.217273	-0.829493	0.406825	0.545488	1.27841
PD.L1.expression_factor1	-0.19469	0.82309	0.1351	-1.44107	0.149564	0.631611	1.07262		PD.L1.expression_factor1	-0.443856	0.641558	0.139573	-3.18011	0.00147219	0.488013	0.843413
PD.L1.expression_factor2	-0.620788	0.537521	0.135772	-4.5723	4.82e-06	0.411933	0.701397		PD.L1.expression_factor2	-0.70615	0.493541	0.18166	-3.8872	0.000101407	0.345695	0.704616
Met.status.at.IO.start2	0.399768	1.49148	0.0841168	4.75253	2.01e-06	1.26478	1.7588		Met.status.at.IO.start2	0.453864	1.57438	0.117324	3.86848	0.000109516	1.25096	1.98142
Liver.met.at.IO.started...1...Yes..0...No1	0.455206	1.5765	0.11466	3.97006	7.19e-05	1.2592	1.97375		Liver.met.at.IO.started...1...Yes..0...No1	0.477016	1.61126	0.155733	3.06303	0.00219111	1.18742	2.18638
Brain..met.at.IO.started...1...Yes..0...No1	0.00190749	1.00191	0.0931221	0.0204837	0.983657	0.834762	1.20252		Brain..met.at.IO.started...1...Yes..0...No1	-0.0292678	0.971156	0.127719	-0.229159	0.818746	0.756092	1.24739
Pathology_binarySquamous_or_other	0.183747	1.20171	0.0888926	2.06707	0.038728	1.00957	1.43043		Pathology_binarySquamous_or_other	0.531995	1.70232	0.163263	3.25852	0.00111995	1.23616	2.34429
ICI-mono, OS									ICI-chemo, OS
Row.names	coef	exp.coef.	se.coef.	z	Pr...z..	lower..95	upper..95		Row.names	coef	exp.coef.	se.coef.	z	Pr...z..	lower..95	upper..95
Age.11	0.197115	1.21788	0.101835	1.93564	0.0529119	0.997526	1.48692		Age.11	0.258441	1.29491	0.156375	1.6527	0.0983925	0.953087	1.75932
Gender2	0.0370745	1.03777	0.101456	0.365425	0.714795	0.850632	1.26608		Gender2	-0.24259	0.784593	0.15804	-1.53499	0.124786	0.5756	1.06947
Tobacco.Use_condFormer/Current Smoker	0.01166	1.01173	0.129268	0.0901999	0.928128	0.785291	1.30346		Tobacco.Use_condFormer/Current Smoker	0.213643	1.23818	0.189259	1.12884	0.258967	0.854449	1.79425
Line.of.IO_conden2+	0.310978	1.36476	0.105968	2.93463	0.00333941	1.10881	1.67979		Line.of.IO_conden2+	-0.259482	0.771451	0.312513	-0.830307	0.406366	0.418116	1.42338
PD.L1.expression_factor1	-0.203721	0.81569	0.170812	-1.19266	0.233001	0.583619	1.14004		PD.L1.expression_factor1	-0.317232	0.728162	0.200814	-1.57973	0.114169	0.491241	1.07935
PD.L1.expression_factor2	-0.527205	0.590253	0.174444	-3.0222	0.00250942	0.419325	0.830854		PD.L1.expression_factor2	-0.286132	0.751163	0.243903	-1.17314	0.24074	0.465718	1.21156
Met.status.at.IO.start2	0.449625	1.56772	0.10471	4.294	1.75e-05	1.27685	1.92486		Met.status.at.IO.start2	0.72449	2.06368	0.166602	4.34863	1.37e-05	1.48878	2.86058
Liver.met.at.IO.started...1...Yes..0...No1	0.496051	1.64222	0.136005	3.64729	0.000265023	1.25795	2.14388		Liver.met.at.IO.started...1...Yes..0...No1	0.618827	1.85675	0.203179	3.04571	0.00232128	1.24683	2.76503
Brain..met.at.IO.started...1...Yes..0...No1	0.0335056	1.03407	0.114208	0.293373	0.769237	0.82668	1.2935		Brain..met.at.IO.started...1...Yes..0...No1	0.006625	1.00665	0.173548	0.0381738	0.969549	0.716395	1.4145
Pathology_binarySquamous_or_other	0.383502	1.46741	0.107172	3.57838	0.000345726	1.1894	1.81041		Pathology_binarySquamous_or_other	0.561178	1.75274	0.232631	2.41231	0.0158519	1.11097	2.76524
