# Supplementary material for: Efficacy and clinicogenomic correlates of response to immune checkpoint inhibitors alone or with chemotherapy in non-small cell lung cancer
Source: Nat Commun. 2023 Feb 8;14:695. doi: 10.1038/s41467-023-36328-z (PMC9908867; doi:10.1038/s41467-023-36328-z)
Supplement: Supplementary file 10 — Supplementary Data 6 [file 41467_2023_36328_MOESM10_ESM.xlsx]

## Sheet: Supplementary Data 6
Supplementary Data 6. The ranking score for ICI-mono cohort with PD-L1 and molecular data available (n=312)
Variables	Scores	Phi coefficient
Liver_met	0.128363	0.242
Met_status	0.126586	0.24
PDL1 (Low)	0.0991817	0.209
PDL1 (high)	0.0633029	-0.16
STK11	0.05545	0.148
JAK2	0.042953	0.126
CCNE1	0.0361205	0.112
Pathology (Adenosquamous/NOS)	0.0361205	0.112
ARID1A	0.0339506	0.108
TP53	0.0325411	-0.105
ERBB2	0.0306554	0.101
FBXW7	0.0257057	-0.09
KRAS	0.0222616	-0.081
CCND1	0.0218878	-0.08
Age	0.0204265	-0.076
FGFR1	0.0203742	0.076
MET	0.0176548	0.069
Brain_met	0.0162563	0.065
Former Smoker	0.013715	-0.057
MYC	0.0134865	0.056
GNAS	0.0134865	0.056
Never Smoker	0.0119422	0.051
APC	0.0117361	0.051
NTRK3	0.0112876	0.049
Gender	0.00883256	0.041
BRAF	0.008511	0.039
ATM	0.00805211	-0.038
Pathology (Adenocarcinoma)	0.00775012	-0.037
PDL1 (intermediate)	0.0071011	-0.034
PIK3CA	0.007018	0.034
PDGFRA	0.00649675	0.032
KIT	0.00538401	-0.027
PTEN	0.00506089	0.026
EGFR	0.00501927	-0.025
Pathology (Squamous)	0.00440683	-0.023
CDKN2A	0.00406312	-0.021
NOTCH1	0.00390621	0.02
Current Smoker	0.00364745	0.019
CDK4	0.00337497	0.018
RB1	0.00221056	0.012
SMAD4	0.00195132	0.011
BRCA2	0.00176804	0.01
NF1	6.11884e-17	0
