# Supplementary material for: Efficacy and clinicogenomic correlates of response to immune checkpoint inhibitors alone or with chemotherapy in non-small cell lung cancer
Source: Nat Commun. 2023 Feb 8;14:695. doi: 10.1038/s41467-023-36328-z (PMC9908867; doi:10.1038/s41467-023-36328-z)
Supplement: Supplementary file 11 — Supplementary Data 7 [file 41467_2023_36328_MOESM11_ESM.xlsx]

## Sheet: Supplementary Data 7
Supplementary Data 7. The ranking score for ICI-chemo cohort with PD-L1 and molecular data available (n=230)
Variables	Scores	Phi coefficient
PDL1 (Low)	0.165929	0.225
PDL1 (intermediate)	0.071018	-0.133
STK11	0.0705193	0.133
PDL1 (high)	0.0617035	-0.122
Met_status	0.054292	0.112
EGFR	0.0479944	-0.103
JAK2	0.0433108	0.096
Never Smoker	0.0383833	-0.088
MET	0.0346004	0.082
Pathology (Adenocarcinoma)	0.0333263	-0.079
Pathology (Adenosquamous/NOS)	0.0325758	0.078
NOTCH1	0.0315043	-0.076
PTEN	0.0315043	-0.076
Liver_met	0.0256189	0.065
Gender	0.0253353	-0.065
NF1	0.0242209	-0.063
APC	0.0240579	0.062
SMAD4	0.0240579	0.062
CDKN2A	0.0163906	0.046
Former Smoker	0.0146649	0.042
ERBB2	0.0141038	0.041
Pathology (Squamous)	0.0141038	0.041
PDGFRA	0.0131853	-0.039
Current Smoker	0.0131298	0.039
NTRK3	0.0112883	0.034
Age	0.0110427	0.033
Brain_met	0.00803184	0.025
RB1	0.00745052	-0.024
KRAS	0.00625246	0.02
MYC	0.00604661	0.02
CCND1	0.00498798	-0.017
ARID1A	0.00466778	0.016
CCNE1	0.0040955	0.014
TP53	0.00214149	-0.007
KIT	0.00204214	0.007
BRAF	0.00142532	-0.005
ATM	0.00142532	-0.005
BRCA2	0.00142532	-0.005
FGFR1	0.000793926	-0.003
CDK4	0.000793926	-0.003
PIK3CA	0.00055785	0.002
