# Supplementary material for: Efficacy and clinicogenomic correlates of response to immune checkpoint inhibitors alone or with chemotherapy in non-small cell lung cancer
Source: Nat Commun. 2023 Feb 8;14:695. doi: 10.1038/s41467-023-36328-z (PMC9908867; doi:10.1038/s41467-023-36328-z)
Supplement: Supplementary file 12 — Supplementary Data 8 [file 41467_2023_36328_MOESM12_ESM.xlsx]

## Sheet: Supplementary Data 8
Supplementary Data 8. Gene panel used in tissue and blood
Gene	146 panel	134 panel	74 panel	70 panel
ABL1		Y
ACVRL1		Y
AKT1	Y	Y	Y	Y
AKT2	Y
AKT3	Y
ALK	Y	Y	Y	Y
APC		Y	Y	Y
APEX1		Y
AR	Y	Y	Y	Y
ARAF	Y	Y	Y	Y
ARID1A	Y		Y	Y
ATM	Y	Y	Y	Y
ATP11B		Y
ATR	Y
ATRX	Y
AXL	Y
BAP1	Y	Y
BCL2L1		Y
BCL9		Y
BIRC2		Y
BIRC3		Y
BRAF	Y	Y	Y	Y
BRCA1	Y	Y	Y	Y
BRCA2	Y	Y	Y	Y
BTK	Y	Y
CBL	Y	Y
CCND1	Y	Y	Y	Y
CCND2	Y		Y	Y
CCND3	Y
CCNE1	Y	Y	Y	Y
CD274		Y
CD44		Y
CDH1		Y	Y
CDK12	Y		Y
CDK2	Y
CDK4	Y	Y	Y	Y
CDK6	Y	Y	Y	Y
CDKN1B	Y
CDKN2A	Y	Y	Y	Y
CDKN2B	Y
CHEK1	Y
CHEK2	Y	Y
CREBBP	Y
CSF1R	Y	Y
CSNK2A1		Y
CTNNB1	Y	Y	Y	Y
DCUN1D1		Y
DDR2	Y	Y	Y	Y
DNMT3A		Y
EGFR	Y	Y	Y	Y
ERBB2	Y	Y	Y	Y
ERBB3	Y	Y
ERBB4	Y	Y
ERCC2	Y
ESR1	Y	Y	Y	Y
EZH2	Y	Y	Y	Y
FANCA	Y
FANCD2	Y
FANCI	Y
FBXW7	Y	Y	Y	Y
FGF19	Y
FGF3	Y
FGFR1	Y	Y	Y	Y
FGFR2	Y	Y	Y	Y
FGFR3	Y	Y	Y	Y
FGFR4	Y	Y
FLT3	Y	Y
FOXL2	Y	Y
GAS6		Y
GATA2	Y	Y
GATA3		Y	Y
GNA11	Y	Y	Y	Y
GNAQ	Y	Y	Y	Y
GNAS	Y	Y	Y	Y
H3F3A	Y
HIST1H3B	Y
HNF1A	Y	Y	Y	Y
HRAS	Y	Y	Y	Y
IDH1	Y	Y	Y	Y
IDH2	Y	Y	Y	Y
IFITM1		Y
IFITM3		Y
IGF1R	Y	Y
IL6		Y
JAK1	Y	Y
JAK2	Y	Y	Y	Y
JAK3	Y	Y	Y	Y
KDR	Y	Y
KIT	Y	Y	Y	Y
KNSTRN	Y	Y
KRAS	Y	Y	Y	Y
MAGOH	Y	Y
MAP2K1	Y	Y	Y	Y
MAP2K2	Y	Y	Y	Y
MAP2K4	Y
MAPK1	Y	Y	Y	Y
MAPK3			Y	Y
MAX	Y	Y
MCL1		Y
MDM2	Y	Y
MDM4	Y	Y
MED12	Y	Y
MET	Y	Y	Y	Y
MLH1	Y	Y	Y	Y
MPL		Y	Y	Y
MRE11A	Y
MSH2	Y	Y
MSH6	Y
MTOR	Y	Y	Y	Y
MYC	Y	Y	Y	Y
MYCL	Y
MYCL1		Y
MYCN	Y	Y
MYD88	Y	Y
MYO18A		Y
NBN	Y
NF1	Y	Y	Y	Y
NF2	Y	Y
NFE2L2	Y	Y	Y	Y
NKX2-1		Y
NKX2-8		Y
NOTCH1	Y	Y	Y	Y
NOTCH2	Y			Y
NOTCH3	Y
NPM1		Y	Y	Y
NRAS	Y	Y	Y	Y
NTRK1	Y		Y	Y
NTRK2	Y
NTRK3	Y		Y	Y
PALB2	Y
PAX5		Y
PDCD1LG2		Y
PDGFRA	Y	Y	Y	Y
PDGFRB	Y
PIK3CA	Y	Y	Y	Y
PIK3CB	Y
PIK3R1	Y	Y
PMS2	Y
PNP		Y
POLE	Y
PPARG	Y	Y
PPP2R1A	Y	Y
PTCH1	Y	Y
PTEN	Y	Y	Y	Y
PTPN11	Y	Y	Y	Y
RAC1	Y	Y
RAD50	Y
RAD51	Y			Y
RAD51B	Y
RAD51C	Y
RAD51D	Y
RAF1	Y	Y	Y	Y
RB1	Y	Y	Y	Y
RET	Y	Y	Y	Y
RHEB	Y	Y	Y
RHOA	Y	Y	Y
RICTOR	Y
RIT1			Y
RNF43	Y
ROS1	Y		Y	Y
RPS6KB1		Y
SETD2	Y
SF3B1	Y	Y
SLX4	Y
SMAD4	Y	Y	Y	Y
SMARCA4	Y
SMARCB1	Y	Y
SMO	Y	Y	Y	Y
SOX2		Y
SPOP	Y	Y
SRC	Y	Y
STAT3	Y	Y
STK11	Y	Y	Y	Y
TERT	Y	Y	Y	Y
TET2		Y
TIAF1		Y
TOP1	Y
TP53	Y	Y	Y	Y
TSC1	Y	Y	Y	Y
TSC2	Y	Y
U2AF1	Y	Y
VHL		Y	Y	Y
WT1		Y
XPO1	Y	Y
ZNF217		Y
