# Supplementary material for: Efficacy and clinicogenomic correlates of response to immune checkpoint inhibitors alone or with chemotherapy in non-small cell lung cancer
Source: Nat Commun. 2023 Feb 8;14:695. doi: 10.1038/s41467-023-36328-z (PMC9908867; doi:10.1038/s41467-023-36328-z)
Supplement: Supplementary file 13 — Source Data [file 41467_2023_36328_MOESM13_ESM.xlsx]

## Sheet: Table_1_and_2
patient_id	Age (years)	Gender	Tobacco.Use	Histology	Met.status.at.ICI.start	Liver.met.at.ICI.started	Brain..met.at.ICI.started	ICI.treatment	PD.L1.expression	Line.of.ICI	PFS.Status	PFS	OS.Status	OS
patient_1	> 65	Male	Never	lung adenocarcinoma	IVA	No	No	ICI-chemo	< 1% (low)	1	0	2.1	1	14.23
patient_2	18-65	Female	Never	lung adenocarcinoma	IVB	Yes	No	ICI-mono	1%-49% (intermediate)	2	1	4	1	32.07
patient_3	> 65	Male	Former	lung squamous cell carcinoma	IVB	Yes	No	ICI-mono	unknown	1	1	1.53	1	2.6
patient_4	18-65	Female	Former	lung adenocarcinoma	IVB	Yes	No	ICI-chemo	unknown	1	1	1.3	1	14.33
patient_5	> 65	Female	Former	lung adenocarcinoma	IVB	No	Yes	ICI-chemo	1%-49% (intermediate)	1	1	10.9	1	16.57
patient_6	18-65	Female	Never	lung adenocarcinoma	IVB	No	No	ICI-chemo	1%-49% (intermediate)	1	1	7.6	1	15.97
patient_7	> 65	Female	Former	lung adenocarcinoma	IVA	No	No	ICI-mono	1%-49% (intermediate)	2	1	5.97	1	11.27
patient_8	18-65	Female	Former	lung adenocarcinoma	IVB	No	No	ICI-chemo	1%-49% (intermediate)	1	1	1.8	1	3.7
patient_9	> 65	Female	Former	lung adenocarcinoma	IVA	No	No	ICI-chemo	unknown	1	1	16.33	1	37.23
patient_10	18-65	Female	Former	lung adenocarcinoma	IVA	No	No	ICI-chemo	< 1% (low)	1	1	1.9	1	1.9
patient_11	18-65	Female	Current	lung squamous cell carcinoma	IVA	No	No	ICI-mono	1%-49% (intermediate)	2	1	5.03	0	30.9
patient_12	> 65	Male	Former	lung squamous cell carcinoma	IVA	No	No	ICI-mono	unknown	2	1	9.77	1	13
patient_13	18-65	Female	Never	lung squamous cell carcinoma	IVA	No	No	ICI-mono	1%-49% (intermediate)	2	1	38.03	1	38.03
patient_14	> 65	Female	Former	lung adenocarcinoma	IVB	No	No	ICI-mono	unknown	2	1	1.57	1	3.17
patient_15	> 65	Male	Never	lung adenocarcinoma	IVA	No	No	ICI-chemo	1%-49% (intermediate)	1	1	6.1	1	14.8
patient_16	> 65	Female	Former	lung adenocarcinoma	IVA	No	Yes	ICI-mono	>= 50% (high)	1	0	49.2	0	49.23
patient_17	> 65	Female	Never	lung adenocarcinoma	IVA	No	No	ICI-mono	< 1% (low)	2	1	4.53	1	23.1
patient_18	> 65	Female	Former	lung adenocarcinoma	IVB	No	Yes	ICI-chemo	unknown	1	0	29.43	0	31.73
patient_19	18-65	Female	Former	lung adenocarcinoma	IVB	No	Yes	ICI-chemo	unknown	1	1	7.07	1	16.97
patient_20	18-65	Female	Never	lung squamous cell carcinoma	IVB	No	No	ICI-mono	1%-49% (intermediate)	3	0	15.5	0	15.5
patient_21	> 65	Male	Former	lung adenocarcinoma	IVA	No	No	ICI-mono	unknown	1	1	1.4	0	45.97
patient_22	> 65	Male	Former	lung adenocarcinoma	IVA	No	No	ICI-mono	unknown	2	1	13.67	1	13.67
patient_23	> 65	Female	Current	other	IVB	Yes	No	ICI-chemo	unknown	1	1	6.27	1	8.23
patient_24	> 65	Female	Never	lung adenocarcinoma	IVA	No	No	ICI-mono	1%-49% (intermediate)	1	1	13.43	1	40.2
patient_25	> 65	Female	Former	lung adenocarcinoma	IVA	No	No	ICI-mono	1%-49% (intermediate)	1	1	10.23	0	45.87
patient_26	> 65	Male	Former	lung adenocarcinoma	IVB	Yes	Yes	ICI-mono	unknown	2	1	7.23	1	8.57
patient_27	> 65	Male	Former	lung squamous cell carcinoma	IVB	No	No	ICI-mono	1%-49% (intermediate)	1	1	2.8	1	10.2
patient_28	> 65	Female	Current	lung adenocarcinoma	IVB	No	Yes	ICI-chemo	unknown	1	0	29.5	0	29.73
patient_29	18-65	Female	Former	lung squamous cell carcinoma	IVB	No	No	ICI-mono	>= 50% (high)	2	0	29.67	0	29.77
patient_30	18-65	Male	Former	lung adenocarcinoma	IVB	Yes	No	ICI-mono	1%-49% (intermediate)	1	1	1.93	0	4.93
patient_31	> 65	Male	Current	lung adenocarcinoma	IVA	No	No	ICI-chemo	< 1% (low)	1	1	9.57	0	27.07
patient_32	> 65	Female	Current	lung adenocarcinoma	IVB	Yes	Yes	ICI-chemo	1%-49% (intermediate)	1	1	4.83	1	6.87
patient_33	> 65	Male	Former	lung adenocarcinoma	IVA	No	No	ICI-mono	unknown	2	1	6.8	1	7.9
patient_34	> 65	Male	Former	lung adenocarcinoma	IVA	No	No	ICI-mono	< 1% (low)	1	1	1.87	1	12.27
patient_35	> 65	Female	Former	lung adenocarcinoma	IVB	No	No	ICI-chemo	< 1% (low)	1	1	2.57	1	5.37
patient_36	> 65	Male	Former	lung adenocarcinoma	IVB	No	Yes	ICI-mono	unknown	2	1	16.37	1	20.23
patient_37	> 65	Female	Former	lung squamous cell carcinoma	IVA	No	No	ICI-mono	unknown	1	0	3	1	6.7
patient_38	> 65	Male	Former	lung squamous cell carcinoma	IVB	No	No	ICI-mono	>= 50% (high)	1	0	29.53	0	29.57
patient_39	> 65	Male	Former	lung adenocarcinoma	IVB	Yes	Yes	ICI-chemo	>= 50% (high)	1	1	4.77	1	8.43
patient_40	> 65	Male	Never	lung adenocarcinoma	IVA	No	No	ICI-mono	unknown	4	1	5.37	1	28.37
patient_41	> 65	Male	Former	lung adenocarcinoma	IVB	Yes	No	ICI-chemo	< 1% (low)	1	1	1.27	1	5.9
patient_42	> 65	Female	Former	lung squamous cell carcinoma	IVB	No	No	ICI-mono	>= 50% (high)	1	1	7.93	1	18.1
patient_43	18-65	Female	Current	lung adenocarcinoma	IVB	No	Yes	ICI-mono	unknown	2	0	24.93	0	33.03
patient_44	18-65	Female	Former	lung adenocarcinoma	IVA	No	No	ICI-chemo	< 1% (low)	1	1	1.6	0	28.87
patient_45	> 65	Male	Current	lung adenocarcinoma	IVB	No	No	ICI-mono	unknown	2	1	1.77	1	15.43
patient_46	> 65	Female	Current	lung adenocarcinoma	IVB	No	Yes	ICI-mono	< 1% (low)	3	1	1.73	1	6.97
patient_47	> 65	Female	Former	lung adenocarcinoma	IVB	No	No	ICI-mono	< 1% (low)	2	1	14.13	0	25.57
patient_48	> 65	Female	Former	lung adenocarcinoma	IVB	No	Yes	ICI-mono	>= 50% (high)	1	1	4.77	0	12.97
patient_49	> 65	Female	Former	other	IVA	No	No	ICI-chemo	1%-49% (intermediate)	1	1	1.17	1	2.53
patient_50	> 65	Male	Former	lung squamous cell carcinoma	IVA	No	No	ICI-mono	unknown	4	1	3.43	1	9.23
patient_51	> 65	Male	Former	other	IVB	No	No	ICI-mono	unknown	2	1	15.87	0	33.1
patient_52	> 65	Male	Former	lung adenocarcinoma	IVA	No	No	ICI-mono	>= 50% (high)	1	1	9.33	1	28.57
patient_53	> 65	Male	Former	lung adenocarcinoma	IVB	No	Yes	ICI-mono	1%-49% (intermediate)	2	1	24.93	0	62.5
patient_54	> 65	Female	Former	lung adenocarcinoma	IVB	No	No	ICI-mono	1%-49% (intermediate)	2	1	2.73	1	5.8
patient_55	> 65	Female	Former	lung squamous cell carcinoma	IVA	No	No	ICI-chemo	>= 50% (high)	1	1	8.4	1	10.77
patient_56	> 65	Female	Never	lung adenocarcinoma	IVB	No	Yes	ICI-chemo	>= 50% (high)	2	1	15.83	1	15.83
patient_57	> 65	Male	Former	lung squamous cell carcinoma	IVB	Yes	No	ICI-mono	unknown	2	1	1.83	1	11.8
patient_58	> 65	Male	Never	lung adenocarcinoma	IVB	No	No	ICI-mono	< 1% (low)	2	1	4.13	1	15.97
patient_59	> 65	Male	Former	lung squamous cell carcinoma	IVA	No	No	ICI-mono	1%-49% (intermediate)	1	1	10.23	0	17.47
patient_60	> 65	Female	Never	other	IVB	No	Yes	ICI-mono	>= 50% (high)	1	1	9.3	1	10.27
patient_61	> 65	Male	Former	lung adenocarcinoma	IVA	No	No	ICI-chemo	unknown	1	1	6.2	1	14.87
patient_62	18-65	Female	Former	lung adenocarcinoma	IVA	No	No	ICI-mono	< 1% (low)	1	0	46.17	0	47.83
patient_63	> 65	Male	Never	other	IVB	No	No	ICI-chemo	>= 50% (high)	1	1	12.23	0	25.53
patient_64	18-65	Female	Never	lung adenocarcinoma	IVB	No	Yes	ICI-mono	>= 50% (high)	1	1	6	0	19.23
patient_65	> 65	Male	Former	lung squamous cell carcinoma	IVB	Yes	No	ICI-chemo	< 1% (low)	1	1	1.6	0	2
patient_66	18-65	Female	Current	lung squamous cell carcinoma	IVB	Yes	No	ICI-mono	unknown	3	1	1.33	0	7.4
patient_67	> 65	Male	Former	lung adenocarcinoma	IVB	No	No	ICI-mono	unknown	1	1	1.83	1	8.87
patient_68	> 65	Female	Current	lung squamous cell carcinoma	IVA	No	No	ICI-mono	unknown	1	1	7	1	9.33
patient_69	18-65	Male	Former	lung adenocarcinoma	IVB	Yes	No	ICI-mono	unknown	1	1	2.87	1	17.97
patient_70	> 65	Female	Never	lung adenocarcinoma	IVB	No	No	ICI-mono	>= 50% (high)	1	1	5.27	1	17.33
patient_71	> 65	Male	Former	other	IVB	No	No	ICI-mono	unknown	2	1	2.07	1	3.17
patient_72	18-65	Male	Former	other	IVB	No	No	ICI-mono	unknown	2	1	3.23	1	9.07
patient_73	> 65	Male	Former	lung adenocarcinoma	IVB	No	Yes	ICI-mono	< 1% (low)	2	1	3.3	0	28.97
patient_74	> 65	Male	Former	lung adenocarcinoma	IVA	No	No	ICI-mono	>= 50% (high)	1	0	2.8	0	3.5
patient_75	> 65	Female	Former	lung squamous cell carcinoma	IVA	No	No	ICI-chemo	< 1% (low)	1	1	13.03	0	13.43
patient_76	> 65	Female	Former	lung adenocarcinoma	IVA	No	No	ICI-mono	unknown	2	1	2.03	1	27.33
patient_77	> 65	Female	Former	lung adenocarcinoma	IVA	No	No	ICI-mono	1%-49% (intermediate)	2	0	18.87	0	27.83
patient_78	18-65	Female	Current	lung adenocarcinoma	IVB	No	No	ICI-mono	unknown	2	1	5.97	1	5.97
patient_79	> 65	Male	Former	lung adenocarcinoma	IVA	No	No	ICI-mono	unknown	2	1	2.77	1	5.8
patient_80	18-65	Female	Former	lung adenocarcinoma	IVA	No	No	ICI-mono	1%-49% (intermediate)	5	1	3.4	1	9.43
patient_81	> 65	Male	Former	lung squamous cell carcinoma	IVA	No	No	ICI-mono	unknown	1	1	10.77	1	10.77
patient_82	18-65	Female	Former	lung adenocarcinoma	IVB	No	Yes	ICI-mono	< 1% (low)	3	1	0.63	1	1.13
patient_83	18-65	Male	Former	lung squamous cell carcinoma	IVA	No	No	ICI-mono	1%-49% (intermediate)	1	1	4.1	0	42
patient_84	18-65	Female	Former	lung adenocarcinoma	IVA	No	No	ICI-mono	1%-49% (intermediate)	2	0	35.17	0	37.13
patient_85	> 65	Male	Never	lung adenocarcinoma	IVA	No	No	ICI-mono	>= 50% (high)	1	0	44	0	44
patient_86	> 65	Female	Never	lung squamous cell carcinoma	IVA	No	No	ICI-mono	unknown	3	1	4.7	1	11.23
patient_87	> 65	Male	Former	lung squamous cell carcinoma	IVA	No	No	ICI-mono	unknown	1	1	13.03	1	35.57
patient_88	> 65	Female	Former	other	IVB	Yes	No	ICI-mono	>= 50% (high)	2	1	0.97	1	3.23
patient_89	18-65	Female	Never	lung adenocarcinoma	IVA	No	No	ICI-chemo	1%-49% (intermediate)	1	1	13.77	0	39.2
patient_90	18-65	Male	Current	lung adenocarcinoma	IVB	No	Yes	ICI-mono	unknown	6	0	47.83	0	53.07
patient_91	> 65	Male	Current	lung squamous cell carcinoma	IVB	No	Yes	ICI-mono	unknown	2	1	1.87	1	12
patient_92	> 65	Male	Former	lung adenocarcinoma	IVB	Yes	Yes	ICI-mono	unknown	3	1	1.43	1	2.33
patient_93	> 65	Female	Former	lung squamous cell carcinoma	IVA	No	No	ICI-mono	1%-49% (intermediate)	2	1	2.17	1	14.87
patient_94	> 65	Female	Former	lung adenocarcinoma	IVA	No	No	ICI-chemo	unknown	1	1	3.27	1	3.27
patient_95	> 65	Male	Current	lung adenocarcinoma	IVB	No	No	ICI-mono	unknown	2	0	58.37	0	60.43
patient_96	> 65	Female	Never	lung adenocarcinoma	IVA	No	No	ICI-mono	>= 50% (high)	1	1	1.83	1	29.03
patient_97	18-65	Female	Current	lung adenocarcinoma	IVB	Yes	No	ICI-mono	unknown	1	1	1.87	1	3.8
patient_98	> 65	Male	Current	lung squamous cell carcinoma	IVA	No	No	ICI-mono	< 1% (low)	2	1	1.6	1	9.87
patient_99	> 65	Male	Current	lung squamous cell carcinoma	IVB	No	Yes	ICI-mono	unknown	1	1	0.53	1	53.17
patient_100	> 65	Male	Former	lung adenocarcinoma	IVB	No	No	ICI-mono	>= 50% (high)	2	1	3.67	1	32.6
patient_101	> 65	Male	Former	other	IVB	No	No	ICI-mono	1%-49% (intermediate)	1	1	1.27	0	2.7
patient_102	> 65	Male	Current	lung adenocarcinoma	IVB	No	Yes	ICI-mono	unknown	1	1	5.17	0	5.37
patient_103	> 65	Male	Former	lung adenocarcinoma	IVB	No	Yes	ICI-mono	1%-49% (intermediate)	2	1	1.6	1	5.03
patient_104	> 65	Female	Former	lung squamous cell carcinoma	IVA	No	No	ICI-mono	1%-49% (intermediate)	2	0	17.1	0	40.57
patient_105	18-65	Female	Current	lung adenocarcinoma	IVA	No	No	ICI-mono	unknown	1	1	7.77	1	23.47
patient_106	18-65	Female	Never	lung adenocarcinoma	IVB	No	Yes	ICI-mono	>= 50% (high)	1	0	37.1	0	38.23
patient_107	> 65	Male	Current	lung adenocarcinoma	IVB	Yes	No	ICI-mono	< 1% (low)	4	1	1.37	1	2.77
patient_108	> 65	Male	Former	lung adenocarcinoma	IVA	No	No	ICI-mono	>= 50% (high)	1	0	8.87	0	8.87
patient_109	> 65	Female	Current	lung adenocarcinoma	IVB	No	No	ICI-mono	< 1% (low)	2	1	2.3	1	17.17
patient_110	18-65	Female	Never	lung adenocarcinoma	IVA	No	No	ICI-mono	unknown	4	1	1.8	1	4.8
patient_111	> 65	Female	Former	lung squamous cell carcinoma	IVA	No	No	ICI-mono	1%-49% (intermediate)	3	1	1.87	1	9.93
patient_112	> 65	Female	Former	lung adenocarcinoma	IVB	No	Yes	ICI-mono	>= 50% (high)	1	1	4.3	0	44.6
patient_113	> 65	Male	Former	lung adenocarcinoma	IVA	No	No	ICI-mono	< 1% (low)	2	1	20.5	1	30
patient_114	18-65	Male	Current	lung adenocarcinoma	IVB	No	Yes	ICI-mono	unknown	2	0	1.43	0	4.17
patient_115	18-65	Male	Current	lung adenocarcinoma	IVB	Yes	Yes	ICI-mono	unknown	3	1	0.7	1	2.03
patient_116	18-65	Female	Former	lung adenocarcinoma	IVB	No	Yes	ICI-mono	1%-49% (intermediate)	2	1	3.57	0	37.13
patient_117	> 65	Female	Former	other	IVB	No	Yes	ICI-mono	unknown	2	1	7.87	1	7.87
patient_118	> 65	Female	Former	lung squamous cell carcinoma	IVA	No	No	ICI-mono	unknown	2	1	2.93	1	27.97
patient_119	18-65	Female	Former	lung squamous cell carcinoma	IVB	No	Yes	ICI-mono	>= 50% (high)	2	1	5.23	0	40.87
patient_120	> 65	Male	Former	lung adenocarcinoma	IVA	No	No	ICI-mono	unknown	2	1	1.8	1	20.77
patient_121	> 65	Male	Former	lung adenocarcinoma	IVA	No	No	ICI-chemo	1%-49% (intermediate)	1	0	2.63	1	13.57
patient_122	> 65	Female	Former	lung adenocarcinoma	IVB	No	Yes	ICI-mono	unknown	1	1	3.5	1	27.73
patient_123	> 65	Male	Former	lung squamous cell carcinoma	IVB	Yes	No	ICI-mono	unknown	3	1	1.6	1	1.6
patient_124	> 65	Female	Never	lung adenocarcinoma	IVB	No	No	ICI-mono	unknown	2	1	4.1	0	11.17
patient_125	> 65	Female	Former	lung adenocarcinoma	IVA	No	No	ICI-mono	unknown	2	1	25.27	1	25.27
patient_126	18-65	Female	Never	lung squamous cell carcinoma	IVA	No	No	ICI-mono	< 1% (low)	1	1	3.47	1	7.07
patient_127	> 65	Female	Never	lung adenocarcinoma	IVA	No	No	ICI-mono	unknown	1	1	2	1	46.17
patient_128	> 65	Male	Current	lung adenocarcinoma	IVA	No	No	ICI-mono	unknown	1	1	8.6	1	12.43
patient_129	> 65	Male	Former	lung adenocarcinoma	IVB	No	Yes	ICI-mono	unknown	2	1	4.53	0	4.73
patient_130	> 65	Female	Former	lung squamous cell carcinoma	IVB	No	No	ICI-mono	unknown	2	1	3.5	1	4.8
patient_131	18-65	Male	Former	lung adenocarcinoma	IVA	No	No	ICI-mono	unknown	2	1	29.43	0	53.9
patient_132	> 65	Female	Former	lung adenocarcinoma	IVA	No	No	ICI-mono	1%-49% (intermediate)	2	1	41.3	1	49.03
patient_133	18-65	Male	Current	lung squamous cell carcinoma	IVB	Yes	No	ICI-mono	unknown	2	1	4.63	1	17.63
patient_134	> 65	Male	Former	lung squamous cell carcinoma	IVA	No	No	ICI-mono	unknown	1	1	11.4	1	16.47
patient_135	> 65	Male	Never	lung adenocarcinoma	IVB	No	No	ICI-mono	unknown	3	1	2.27	1	5.23
patient_136	> 65	Female	Former	other	IVB	No	No	ICI-mono	< 1% (low)	2	1	1.87	1	6.93
patient_137	> 65	Female	Never	lung adenocarcinoma	IVA	No	No	ICI-mono	unknown	1	1	5.2	1	13.77
patient_138	18-65	Female	Former	lung adenocarcinoma	IVB	No	No	ICI-mono	< 1% (low)	2	1	1.37	0	2.27
patient_139	> 65	Male	Never	lung adenocarcinoma	IVA	No	No	ICI-mono	1%-49% (intermediate)	1	1	3.7	0	52
patient_140	> 65	Male	Former	lung adenocarcinoma	IVB	No	Yes	ICI-chemo	< 1% (low)	1	1	12.9	0	19.17
patient_141	18-65	Male	Former	lung squamous cell carcinoma	IVB	No	No	ICI-mono	unknown	3	1	1.83	1	6.63
patient_142	> 65	Male	Former	lung adenocarcinoma	IVB	No	Yes	ICI-mono	>= 50% (high)	2	1	13.73	1	14.37
patient_143	> 65	Male	Former	lung adenocarcinoma	IVB	Yes	Yes	ICI-mono	unknown	3	1	3.9	1	3.9
patient_144	18-65	Male	Current	lung squamous cell carcinoma	IVA	No	No	ICI-mono	unknown	1	1	5.73	0	29.77
patient_145	18-65	Female	Former	lung squamous cell carcinoma	IVA	No	No	ICI-mono	1%-49% (intermediate)	4	1	2	1	49.6
patient_146	> 65	Female	Former	lung adenocarcinoma	IVB	No	Yes	ICI-mono	< 1% (low)	4	1	9.4	0	38.1
patient_147	> 65	Male	Never	lung adenocarcinoma	IVA	No	No	ICI-mono	unknown	1	1	25.13	0	31.93
patient_148	18-65	Female	Former	lung adenocarcinoma	IVB	No	No	ICI-mono	1%-49% (intermediate)	3	0	56.2	0	56.23
patient_149	> 65	Female	Former	lung adenocarcinoma	IVB	Yes	No	ICI-mono	unknown	2	1	1.83	1	6.7
patient_150	> 65	Female	Former	lung adenocarcinoma	IVB	Yes	No	ICI-mono	1%-49% (intermediate)	3	1	1.87	1	43.77
patient_151	> 65	Female	Former	lung adenocarcinoma	IVA	No	No	ICI-mono	unknown	2	0	59.47	0	62.3
patient_152	> 65	Female	Current	lung squamous cell carcinoma	IVB	Yes	No	ICI-mono	1%-49% (intermediate)	2	1	1.63	1	1.63
patient_153	18-65	Female	Never	lung adenocarcinoma	IVA	No	No	ICI-mono	1%-49% (intermediate)	4	1	10.13	1	18.5
patient_154	> 65	Female	Former	lung squamous cell carcinoma	IVA	No	No	ICI-mono	unknown	2	1	0.93	1	1.5
patient_155	18-65	Female	Former	lung adenocarcinoma	IVA	No	No	ICI-mono	unknown	3	1	3.77	1	10
patient_156	> 65	Female	Former	lung adenocarcinoma	IVB	No	No	ICI-mono	>= 50% (high)	3	1	3.07	0	61.07
patient_157	18-65	Male	Former	lung squamous cell carcinoma	IVB	No	Yes	ICI-mono	unknown	2	0	2.23	1	14.43
patient_158	18-65	Male	Current	other	IVB	Yes	No	ICI-mono	unknown	4	1	22.17	1	25.9
patient_159	> 65	Male	Former	lung squamous cell carcinoma	IVA	No	No	ICI-mono	>= 50% (high)	1	1	3.27	0	4.93
patient_160	18-65	Female	Never	lung adenocarcinoma	IVB	Yes	Yes	ICI-chemo	unknown	1	1	3.03	1	22.1
patient_161	18-65	Male	Never	lung adenocarcinoma	IVA	No	No	ICI-chemo	unknown	1	0	23.03	0	23.03
patient_162	18-65	Male	Former	lung squamous cell carcinoma	IVA	Yes	No	ICI-mono	unknown	3	1	31.7	1	39.2
patient_163	> 65	Male	Former	lung adenocarcinoma	IVB	No	Yes	ICI-mono	< 1% (low)	2	1	2.03	1	21.9
patient_164	> 65	Male	Former	lung adenocarcinoma	IVB	No	Yes	ICI-mono	>= 50% (high)	3	1	7.17	1	28.27
patient_165	> 65	Male	Former	lung adenocarcinoma	IVA	No	No	ICI-mono	unknown	2	1	14.6	1	26.9
patient_166	18-65	Male	Former	lung adenocarcinoma	IVB	No	Yes	ICI-mono	unknown	3	1	21.73	1	27.27
patient_167	> 65	Male	Former	lung squamous cell carcinoma	IVA	No	No	ICI-mono	unknown	1	1	11.27	0	12.07
patient_168	> 65	Male	Former	lung adenocarcinoma	IVA	No	No	ICI-mono	< 1% (low)	2	1	10.97	0	20.03
patient_169	18-65	Male	Former	lung adenocarcinoma	IVA	No	Yes	ICI-mono	unknown	2	1	5.67	1	8.67
patient_170	18-65	Male	Current	lung adenocarcinoma	IVA	No	No	ICI-mono	1%-49% (intermediate)	1	0	12.1	0	14.37
patient_171	> 65	Male	Former	lung adenocarcinoma	IVB	No	No	ICI-mono	unknown	1	1	3.47	1	11.17
patient_172	> 65	Female	Former	lung adenocarcinoma	IVA	No	No	ICI-mono	unknown	2	1	16.9	1	27.97
patient_173	> 65	Female	Former	lung adenocarcinoma	IVB	No	Yes	ICI-mono	unknown	3	0	38.97	0	39.7
patient_174	18-65	Male	Former	lung adenocarcinoma	IVA	No	No	ICI-mono	unknown	2	0	44.37	0	44.37
patient_175	> 65	Male	Former	lung adenocarcinoma	IVA	No	No	ICI-mono	unknown	4	1	1.77	1	6.43
patient_176	18-65	Male	Former	lung squamous cell carcinoma	IVB	No	No	ICI-mono	unknown	2	1	3.47	1	3.47
patient_177	> 65	Male	Former	lung adenocarcinoma	IVB	No	No	ICI-chemo	1%-49% (intermediate)	1	1	8.37	0	19.83
patient_178	> 65	Female	Current	lung adenocarcinoma	IVA	No	No	ICI-chemo	unknown	1	1	34.77	1	66.5
patient_179	18-65	Female	Current	lung adenocarcinoma	IVB	No	Yes	ICI-mono	>= 50% (high)	2	0	19.6	0	20.23
patient_180	> 65	Male	Former	lung squamous cell carcinoma	IVA	No	No	ICI-mono	< 1% (low)	1	1	5.43	1	5.9
patient_181	18-65	Male	Former	lung adenocarcinoma	IVB	No	Yes	ICI-mono	< 1% (low)	3	1	9.97	1	44.27
patient_182	18-65	Male	Former	lung adenocarcinoma	IVB	No	Yes	ICI-mono	unknown	2	0	66.93	0	68.6
patient_183	> 65	Male	Former	lung adenocarcinoma	IVB	No	Yes	ICI-mono	unknown	2	1	3.37	0	16.2
patient_184	> 65	Female	Former	lung adenocarcinoma	IVA	No	No	ICI-mono	unknown	2	1	5.33	1	11.87
patient_185	> 65	Male	Former	lung adenocarcinoma	IVA	No	No	ICI-chemo	unknown	1	1	11.57	1	16.9
patient_186	> 65	Female	Former	lung adenocarcinoma	IVB	Yes	No	ICI-chemo	unknown	1	1	16.07	1	33.83
patient_187	18-65	Male	Former	lung adenocarcinoma	IVB	No	Yes	ICI-mono	unknown	2	1	11.23	0	39.4
patient_188	18-65	Male	Current	lung adenocarcinoma	IVA	No	No	ICI-mono	unknown	2	1	2.43	1	9.8
patient_189	18-65	Male	Never	lung adenocarcinoma	IVB	No	Yes	ICI-mono	unknown	2	1	10.17	0	59.37
patient_190	> 65	Male	Former	lung squamous cell carcinoma	IVB	Yes	No	ICI-mono	unknown	1	1	1.2	1	1.5
patient_191	18-65	Female	Former	lung squamous cell carcinoma	IVA	No	No	ICI-mono	1%-49% (intermediate)	2	1	2	1	10.43
patient_192	18-65	Female	Never	lung adenocarcinoma	IVA	No	No	ICI-chemo	unknown	1	1	8.63	1	14.97
patient_193	18-65	Male	Former	lung adenocarcinoma	IVB	No	Yes	ICI-mono	unknown	2	1	2.33	1	6.4
patient_194	18-65	Male	Former	lung squamous cell carcinoma	IVB	Yes	No	ICI-mono	unknown	1	1	2.37	1	5.57
patient_195	> 65	Male	Never	lung adenocarcinoma	IVA	No	No	ICI-mono	unknown	2	1	13.53	1	26.17
patient_196	> 65	Male	Former	lung squamous cell carcinoma	IVB	Yes	No	ICI-mono	1%-49% (intermediate)	1	1	2.33	1	2.97
patient_197	> 65	Male	Current	lung squamous cell carcinoma	IVA	No	No	ICI-chemo	unknown	1	1	10.3	1	11.13
patient_198	18-65	Female	Never	lung adenocarcinoma	IVA	No	No	ICI-mono	unknown	4	1	4.53	1	6.67
patient_199	18-65	Female	Never	lung adenocarcinoma	IVB	No	No	ICI-chemo	unknown	1	1	6.37	1	10.57
patient_200	> 65	Male	Current	lung adenocarcinoma	IVB	No	No	ICI-chemo	< 1% (low)	1	1	1.67	1	10.07
patient_201	18-65	Male	Former	lung adenocarcinoma	IVB	Yes	Yes	ICI-mono	unknown	1	0	52.53	0	59.1
patient_202	> 65	Female	Former	lung adenocarcinoma	IVB	Yes	No	ICI-mono	< 1% (low)	2	1	29.77	0	49.27
patient_203	18-65	Female	Former	lung adenocarcinoma	IVB	No	Yes	ICI-chemo	unknown	1	1	6.27	1	21.7
patient_204	18-65	Female	Former	lung squamous cell carcinoma	IVA	No	No	ICI-mono	< 1% (low)	2	0	52	0	52.77
patient_205	18-65	Female	Former	lung adenocarcinoma	IVB	Yes	No	ICI-chemo	unknown	1	1	10.7	1	15.77
patient_206	> 65	Male	Former	lung squamous cell carcinoma	IVA	No	No	ICI-mono	unknown	2	0	55.7	0	55.73
patient_207	> 65	Male	Current	lung adenocarcinoma	IVA	No	Yes	ICI-chemo	< 1% (low)	1	1	2.87	0	2.87
patient_208	> 65	Male	Former	lung adenocarcinoma	IVB	No	Yes	ICI-mono	unknown	3	1	7.87	1	11.47
patient_209	> 65	Female	Never	lung adenocarcinoma	IVB	No	Yes	ICI-mono	1%-49% (intermediate)	2	1	8.87	1	14.8
patient_210	> 65	Male	Former	lung squamous cell carcinoma	IVA	No	No	ICI-mono	1%-49% (intermediate)	1	1	2.57	1	15.53
patient_211	18-65	Male	Former	other	IVB	No	Yes	ICI-mono	unknown	3	1	2.33	0	2.6
patient_212	18-65	Female	Former	lung adenocarcinoma	IVA	No	No	ICI-mono	1%-49% (intermediate)	1	1	3.27	0	28.9
patient_213	> 65	Male	Former	lung adenocarcinoma	IVA	No	Yes	ICI-chemo	< 1% (low)	1	1	6.43	1	10.57
patient_214	> 65	Female	Former	lung squamous cell carcinoma	IVA	No	No	ICI-chemo	< 1% (low)	1	1	1.3	1	14.37
patient_215	18-65	Female	Former	lung adenocarcinoma	IVB	No	No	ICI-chemo	< 1% (low)	1	1	52.93	0	69.27
patient_216	18-65	Male	Never	lung squamous cell carcinoma	IVB	Yes	No	ICI-mono	unknown	1	1	1.3	1	2.63
patient_217	> 65	Male	Current	lung squamous cell carcinoma	IVA	No	No	ICI-chemo	< 1% (low)	1	1	7.23	0	10.47
patient_218	> 65	Female	Former	lung adenocarcinoma	IVA	No	No	ICI-mono	< 1% (low)	1	1	15.83	0	25.17
patient_219	> 65	Female	Never	other	IVB	No	Yes	ICI-mono	unknown	3	1	5.33	1	5.97
patient_220	18-65	Male	Former	lung adenocarcinoma	IVB	No	No	ICI-mono	>= 50% (high)	2	0	56.13	0	56.13
patient_221	> 65	Female	Former	lung squamous cell carcinoma	IVB	No	Yes	ICI-mono	unknown	2	1	1.6	1	9.43
patient_222	> 65	Male	Former	lung squamous cell carcinoma	IVB	No	No	ICI-mono	unknown	2	1	3.47	1	7
patient_223	> 65	Male	Former	lung adenocarcinoma	IVB	Yes	No	ICI-mono	< 1% (low)	2	1	22.63	1	27.77
patient_224	> 65	Female	Former	lung squamous cell carcinoma	IVA	No	No	ICI-mono	unknown	2	1	3.8	1	5.5
patient_225	18-65	Male	Former	lung adenocarcinoma	IVB	No	Yes	ICI-mono	unknown	2	1	2.77	0	11.3
patient_226	18-65	Female	Former	lung adenocarcinoma	IVB	No	No	ICI-mono	unknown	2	1	3.47	1	6.7
patient_227	18-65	Male	Current	lung squamous cell carcinoma	IVA	No	No	ICI-mono	unknown	1	1	23.7	0	30.8
patient_228	18-65	Female	Former	lung adenocarcinoma	IVB	No	Yes	ICI-mono	unknown	3	1	4.4	1	20.27
patient_229	> 65	Male	Former	lung adenocarcinoma	IVB	Yes	No	ICI-mono	unknown	2	1	1.43	0	11.9
patient_230	18-65	Female	Never	lung adenocarcinoma	IVB	No	Yes	ICI-mono	unknown	2	1	1.83	1	8.77
patient_231	> 65	Male	Former	lung squamous cell carcinoma	IVA	No	No	ICI-mono	unknown	1	0	9.57	1	14.23
patient_232	18-65	Male	Former	lung adenocarcinoma	IVB	No	Yes	ICI-mono	unknown	3	0	59.37	0	61.93
patient_233	18-65	Male	Current	lung squamous cell carcinoma	IVB	Yes	Yes	ICI-mono	unknown	1	1	1.37	1	9.57
patient_234	18-65	Female	Former	lung adenocarcinoma	IVA	No	No	ICI-chemo	>= 50% (high)	1	0	20.57	0	20.57
patient_235	> 65	Male	Former	lung adenocarcinoma	IVB	No	No	ICI-chemo	< 1% (low)	1	1	10.73	1	55.77
patient_236	> 65	Male	Former	lung adenocarcinoma	IVB	No	Yes	ICI-mono	unknown	2	1	1.9	1	11.5
patient_237	18-65	Male	Former	lung adenocarcinoma	IVB	No	Yes	ICI-chemo	unknown	1	0	1.27	0	2.33
patient_238	18-65	Male	Former	lung squamous cell carcinoma	IVB	No	No	ICI-mono	>= 50% (high)	1	1	1.6	1	28.03
patient_239	18-65	Female	Former	lung adenocarcinoma	IVB	No	Yes	ICI-mono	unknown	2	1	9.57	1	10.17
patient_240	18-65	Female	Never	lung squamous cell carcinoma	IVB	Yes	Yes	ICI-mono	unknown	1	1	2.3	1	2.3
patient_241	> 65	Female	Former	lung adenocarcinoma	IVA	No	No	ICI-mono	unknown	3	1	3.3	1	3.3
patient_242	18-65	Female	Former	lung adenocarcinoma	IVA	No	No	ICI-mono	unknown	3	1	5.6	1	9.73
patient_243	18-65	Male	Never	lung adenocarcinoma	IVA	No	No	ICI-mono	unknown	2	1	6.93	1	15.8
patient_244	18-65	Female	Former	lung adenocarcinoma	IVB	No	Yes	ICI-mono	unknown	1	1	2.93	0	3.73
patient_245	18-65	Female	Former	lung adenocarcinoma	IVA	No	No	ICI-mono	unknown	2	1	42.3	0	47.27
patient_246	> 65	Male	Former	lung squamous cell carcinoma	IVB	No	No	ICI-mono	unknown	2	1	4.4	1	8.07
patient_247	18-65	Male	Former	lung adenocarcinoma	IVB	No	Yes	ICI-mono	unknown	2	1	7.77	1	12.57
patient_248	> 65	Female	Never	lung adenocarcinoma	IVB	No	No	ICI-mono	unknown	2	1	14.53	1	18.13
patient_249	18-65	Male	Former	lung squamous cell carcinoma	IVA	No	No	ICI-mono	< 1% (low)	1	1	31.93	1	38.47
patient_250	> 65	Male	Former	lung adenocarcinoma	IVB	No	No	ICI-mono	unknown	2	0	53.7	0	62.3
patient_251	18-65	Female	Former	lung adenocarcinoma	IVB	No	Yes	ICI-mono	unknown	2	1	2.2	1	13.67
patient_252	> 65	Female	Current	lung squamous cell carcinoma	IVB	Yes	No	ICI-mono	unknown	2	1	1.77	1	7.1
patient_253	> 65	Female	Former	lung adenocarcinoma	IVA	No	No	ICI-mono	unknown	2	0	4.23	0	4.23
patient_254	18-65	Male	Former	lung squamous cell carcinoma	IVA	No	No	ICI-mono	unknown	1	1	40.07	1	46.63
patient_255	18-65	Male	Former	lung adenocarcinoma	IVB	Yes	No	ICI-mono	unknown	1	0	45.83	0	47.8
patient_256	18-65	Male	Former	lung squamous cell carcinoma	IVA	No	No	ICI-mono	unknown	1	0	55.97	0	56.03
patient_257	> 65	Male	Never	lung adenocarcinoma	IVA	No	No	ICI-mono	< 1% (low)	2	1	2.83	1	12.13
patient_258	> 65	Male	Former	lung squamous cell carcinoma	IVB	No	No	ICI-mono	unknown	2	1	6.9	1	8.5
patient_259	18-65	Male	Former	lung adenocarcinoma	IVB	No	No	ICI-mono	unknown	2	1	1.5	1	3.87
patient_260	18-65	Female	Former	lung adenocarcinoma	IVB	Yes	No	ICI-mono	unknown	2	1	1.3	1	1.3
patient_261	18-65	Female	Former	lung adenocarcinoma	IVB	No	No	ICI-mono	unknown	4	1	2.97	0	9.17
patient_262	> 65	Male	Former	lung squamous cell carcinoma	IVB	No	No	ICI-mono	unknown	3	1	1.4	1	1.4
patient_263	18-65	Male	Never	other	IVB	No	No	ICI-mono	unknown	2	1	2.53	1	4.47
patient_264	> 65	Female	Current	lung adenocarcinoma	IVB	Yes	No	ICI-mono	unknown	2	1	2.9	1	4.83
patient_265	> 65	Female	Former	lung adenocarcinoma	IVA	No	No	ICI-mono	< 1% (low)	1	1	2.27	1	20.77
patient_266	18-65	Female	Former	lung adenocarcinoma	IVA	No	No	ICI-mono	unknown	1	1	31.63	0	42.97
patient_267	18-65	Male	Former	lung adenocarcinoma	IVB	No	Yes	ICI-mono	unknown	2	1	1.67	1	5
patient_268	> 65	Male	Never	other	IVA	No	No	ICI-mono	unknown	3	1	19.57	1	28.4
patient_269	18-65	Female	Former	lung adenocarcinoma	IVB	No	Yes	ICI-mono	unknown	2	1	2.3	1	10.67
patient_270	> 65	Female	Former	lung adenocarcinoma	IVB	No	Yes	ICI-mono	unknown	2	0	3.3	1	9.87
patient_271	> 65	Male	Former	lung adenocarcinoma	IVA	No	No	ICI-mono	unknown	1	1	12.83	1	27.53
patient_272	18-65	Male	Current	lung squamous cell carcinoma	IVA	No	No	ICI-mono	unknown	2	1	5.63	1	11.53
patient_273	> 65	Male	Former	lung adenocarcinoma	IVB	Yes	No	ICI-mono	unknown	2	1	3.6	1	14.27
patient_274	18-65	Male	Former	lung adenocarcinoma	IVB	No	Yes	ICI-chemo	unknown	1	1	4.3	1	11.23
patient_275	18-65	Male	Former	lung adenocarcinoma	IVA	No	No	ICI-mono	1%-49% (intermediate)	2	0	25.67	0	30.83
patient_276	18-65	Male	Never	lung adenocarcinoma	IVA	No	No	ICI-mono	unknown	3	0	48.7	0	48.73
patient_277	18-65	Female	Current	lung adenocarcinoma	IVB	No	Yes	ICI-mono	>= 50% (high)	2	1	34.37	1	42.43
patient_278	18-65	Female	Former	lung adenocarcinoma	IVB	No	No	ICI-mono	1%-49% (intermediate)	1	1	1.87	1	21.1
patient_279	18-65	Male	Former	lung squamous cell carcinoma	IVB	Yes	No	ICI-chemo	unknown	2	1	3.3	1	6
patient_280	> 65	Male	Former	lung adenocarcinoma	IVB	No	Yes	ICI-mono	unknown	2	1	46.47	0	64.7
patient_281	> 65	Female	Former	lung adenocarcinoma	IVA	No	No	ICI-chemo	< 1% (low)	1	1	18.77	0	20.2
patient_282	> 65	Male	Former	lung squamous cell carcinoma	IVB	Yes	No	ICI-mono	>= 50% (high)	1	1	10.6	1	16.67
patient_283	> 65	Female	Former	lung adenocarcinoma	IVB	No	No	ICI-mono	unknown	4	1	28.67	0	39.17
patient_284	18-65	Male	Current	lung adenocarcinoma	IVB	No	Yes	ICI-mono	>= 50% (high)	2	1	5.63	1	11
patient_285	> 65	Male	Former	lung squamous cell carcinoma	IVB	No	No	ICI-mono	unknown	2	1	13.57	1	13.57
patient_286	18-65	Male	Former	lung adenocarcinoma	IVB	No	Yes	ICI-mono	< 1% (low)	2	1	1.4	0	4.13
patient_287	18-65	Female	Current	other	IVB	Yes	No	ICI-mono	unknown	2	1	0.7	1	4.77
patient_288	18-65	Female	Never	lung adenocarcinoma	IVA	No	No	ICI-mono	unknown	2	1	4.07	1	13.53
patient_289	18-65	Male	Current	lung squamous cell carcinoma	IVA	No	No	ICI-mono	unknown	1	0	2.8	0	3.67
patient_290	18-65	Female	Never	lung adenocarcinoma	IVB	Yes	Yes	ICI-mono	unknown	2	1	3.07	1	5.2
patient_291	> 65	Female	Former	lung squamous cell carcinoma	IVA	No	No	ICI-mono	1%-49% (intermediate)	2	1	18.7	1	18.7
patient_292	18-65	Female	Former	lung adenocarcinoma	IVB	Yes	No	ICI-mono	unknown	2	1	4.6	1	4.6
patient_293	> 65	Male	Former	lung squamous cell carcinoma	IVB	No	No	ICI-mono	unknown	1	1	10.6	1	10.6
patient_294	18-65	Female	Never	lung adenocarcinoma	IVA	No	No	ICI-mono	unknown	1	1	6.13	0	29.47
patient_295	> 65	Male	Former	lung adenocarcinoma	IVA	No	No	ICI-mono	unknown	2	1	2.4	1	9.97
patient_296	18-65	Male	Current	lung adenocarcinoma	IVB	No	No	ICI-mono	>= 50% (high)	2	1	22.87	1	33.23
patient_297	18-65	Male	Never	lung squamous cell carcinoma	IVA	Yes	No	ICI-mono	unknown	2	1	5.87	1	39.67
patient_298	18-65	Female	Former	lung adenocarcinoma	IVB	Yes	Yes	ICI-mono	unknown	2	0	53.23	0	55.83
patient_299	> 65	Female	Current	lung adenocarcinoma	IVA	No	No	ICI-mono	1%-49% (intermediate)	2	1	2.77	0	16.17
patient_300	18-65	Female	Never	lung adenocarcinoma	IVB	Yes	No	ICI-chemo	< 1% (low)	3	1	1.13	1	2.23
patient_301	> 65	Female	Current	lung adenocarcinoma	IVA	No	No	ICI-mono	>= 50% (high)	1	0	32	0	32.03
patient_302	> 65	Female	Former	lung adenocarcinoma	IVB	No	Yes	ICI-mono	>= 50% (high)	1	0	15.43	1	37.67
patient_303	> 65	Female	Former	lung adenocarcinoma	IVA	No	No	ICI-mono	>= 50% (high)	1	1	1.87	1	38.5
patient_304	> 65	Female	Current	lung adenocarcinoma	IVB	No	Yes	ICI-mono	>= 50% (high)	2	1	20.5	1	28.97
patient_305	18-65	Male	Never	lung adenocarcinoma	IVA	No	No	ICI-mono	unknown	1	1	2.03	1	9.13
patient_306	> 65	Male	Former	lung adenocarcinoma	IVB	No	Yes	ICI-mono	unknown	2	1	3.67	1	6.53
patient_307	> 65	Female	Former	lung adenocarcinoma	IVB	Yes	No	ICI-mono	unknown	2	1	15.27	0	19.8
patient_308	> 65	Male	Former	lung adenocarcinoma	IVB	No	No	ICI-mono	unknown	2	1	3.27	1	3.87
patient_309	> 65	Male	Former	lung adenocarcinoma	IVA	No	No	ICI-mono	< 1% (low)	3	1	24	0	49.83
patient_310	18-65	Female	Former	lung adenocarcinoma	IVB	Yes	No	ICI-mono	unknown	2	1	1.17	1	3.8
patient_311	18-65	Male	Current	lung adenocarcinoma	IVB	No	No	ICI-mono	1%-49% (intermediate)	2	1	12.37	1	21.8
patient_312	> 65	Female	Former	lung adenocarcinoma	IVA	No	No	ICI-mono	unknown	1	1	5.83	1	9.33
patient_313	> 65	Male	Never	lung adenocarcinoma	IVB	No	Yes	ICI-mono	>= 50% (high)	2	1	4.43	1	11.1
patient_314	> 65	Female	Former	lung adenocarcinoma	IVB	No	No	ICI-mono	unknown	2	1	2.9	1	9.47
patient_315	> 65	Female	Former	lung adenocarcinoma	IVB	No	Yes	ICI-mono	unknown	1	0	59.3	0	59.33
patient_316	> 65	Male	Former	lung adenocarcinoma	IVB	No	No	ICI-mono	unknown	1	1	18.1	1	31.5
patient_317	18-65	Female	Never	lung adenocarcinoma	IVB	Yes	Yes	ICI-mono	unknown	2	1	2.33	0	14.2
patient_318	> 65	Male	Current	lung squamous cell carcinoma	IVB	No	Yes	ICI-mono	unknown	2	1	2.83	1	4.13
patient_319	18-65	Female	Never	lung adenocarcinoma	IVB	No	Yes	ICI-chemo	>= 50% (high)	1	1	21.9	0	49.23
patient_320	> 65	Female	Never	lung adenocarcinoma	IVA	No	No	ICI-mono	unknown	1	1	3.5	1	6.5
patient_321	18-65	Male	Former	lung squamous cell carcinoma	IVB	No	No	ICI-mono	unknown	2	1	0.8	1	2.43
patient_322	> 65	Female	Former	lung adenocarcinoma	IVB	Yes	Yes	ICI-mono	unknown	2	1	1.33	1	3.07
patient_323	18-65	Male	Former	lung adenocarcinoma	IVB	No	No	ICI-mono	unknown	2	1	12.13	1	13.67
patient_324	> 65	Female	Never	lung adenocarcinoma	IVB	No	No	ICI-mono	unknown	2	1	1.5	1	7.7
patient_325	18-65	Female	Never	lung adenocarcinoma	IVB	No	Yes	ICI-chemo	< 1% (low)	1	1	5.1	1	8.23
patient_326	> 65	Male	Never	lung adenocarcinoma	IVB	No	Yes	ICI-mono	unknown	2	1	2.23	1	4.3
patient_327	> 65	Male	Former	lung adenocarcinoma	IVB	No	No	ICI-mono	1%-49% (intermediate)	2	1	4.03	1	18.13
patient_328	18-65	Male	Former	lung adenocarcinoma	IVB	No	Yes	ICI-mono	unknown	2	1	4.87	1	12.17
patient_329	> 65	Female	Never	lung adenocarcinoma	IVB	No	No	ICI-mono	unknown	2	1	13.5	1	20.73
patient_330	18-65	Female	Never	lung adenocarcinoma	IVB	No	Yes	ICI-mono	1%-49% (intermediate)	2	0	24.33	0	24.57
patient_331	18-65	Female	Former	other	IVA	No	No	ICI-mono	unknown	3	1	3.27	1	14.87
patient_332	18-65	Male	Former	lung squamous cell carcinoma	IVA	No	No	ICI-mono	1%-49% (intermediate)	1	1	2.03	1	13.77
patient_333	> 65	Female	Former	lung adenocarcinoma	IVB	No	No	ICI-mono	unknown	2	1	3.23	1	10.2
patient_334	> 65	Male	Current	other	IVB	No	No	ICI-mono	1%-49% (intermediate)	2	1	1.8	1	1.8
patient_335	> 65	Female	Former	lung adenocarcinoma	IVA	Yes	No	ICI-mono	< 1% (low)	2	1	1.53	1	1.83
patient_336	> 65	Male	Former	lung adenocarcinoma	IVB	No	No	ICI-mono	unknown	2	1	7.47	1	14.53
patient_337	18-65	Female	Current	lung adenocarcinoma	IVA	No	No	ICI-mono	>= 50% (high)	2	0	31.3	0	34.57
patient_338	18-65	Female	Former	lung squamous cell carcinoma	IVA	No	No	ICI-mono	unknown	1	1	1.6	1	9.77
patient_339	18-65	Female	Former	lung adenocarcinoma	IVB	Yes	No	ICI-mono	unknown	2	1	49.47	0	52.87
patient_340	> 65	Female	Former	lung adenocarcinoma	IVB	No	No	ICI-mono	unknown	2	1	3.73	1	4.73
patient_341	> 65	Female	Former	lung adenocarcinoma	IVB	No	No	ICI-mono	< 1% (low)	2	1	3.83	0	14.43
patient_342	18-65	Male	Current	lung adenocarcinoma	IVB	No	Yes	ICI-mono	unknown	2	1	23.2	0	53.93
patient_343	> 65	Male	Former	lung adenocarcinoma	IVB	No	No	ICI-chemo	unknown	2	1	3.77	1	3.77
patient_344	18-65	Female	Never	lung adenocarcinoma	IVA	No	No	ICI-chemo	unknown	1	1	16.53	1	29.17
patient_345	> 65	Male	Former	other	IVB	No	No	ICI-mono	unknown	2	1	2.1	1	5.17
patient_346	18-65	Male	Former	other	IVA	No	No	ICI-mono	unknown	1	1	2.73	0	23.93
patient_347	18-65	Female	Never	lung adenocarcinoma	IVA	No	No	ICI-chemo	1%-49% (intermediate)	1	1	9.53	0	28.77
patient_348	18-65	Male	Former	lung adenocarcinoma	IVB	No	Yes	ICI-mono	< 1% (low)	3	1	8.13	0	27.53
patient_349	> 65	Female	Former	lung adenocarcinoma	IVB	No	No	ICI-mono	>= 50% (high)	1	1	3.93	1	15.93
patient_350	> 65	Female	Former	lung adenocarcinoma	IVB	No	No	ICI-mono	unknown	2	1	4.17	1	11.23
patient_351	18-65	Male	Former	lung adenocarcinoma	IVB	No	No	ICI-mono	unknown	2	1	16.43	0	23.87
patient_352	> 65	Male	Current	lung adenocarcinoma	IVB	No	Yes	ICI-mono	1%-49% (intermediate)	1	1	17.93	1	19.73
patient_353	> 65	Female	Current	lung adenocarcinoma	IVB	No	Yes	ICI-mono	unknown	2	1	5.4	1	9.7
patient_354	18-65	Female	Current	lung adenocarcinoma	IVB	No	No	ICI-mono	unknown	2	0	53.87	0	53.9
patient_355	18-65	Female	Former	lung adenocarcinoma	IVB	No	No	ICI-mono	>= 50% (high)	2	1	2	1	3.23
patient_356	18-65	Male	Current	lung adenocarcinoma	IVB	No	Yes	ICI-mono	1%-49% (intermediate)	2	0	20.43	0	20.53
patient_357	18-65	Male	Current	lung adenocarcinoma	IVA	No	No	ICI-mono	>= 50% (high)	2	0	50.4	0	50.57
patient_358	18-65	Male	Former	lung adenocarcinoma	IVB	No	No	ICI-mono	unknown	2	1	5.2	1	8.17
patient_359	18-65	Male	Former	lung adenocarcinoma	IVB	No	No	ICI-mono	1%-49% (intermediate)	2	1	28.63	0	30.8
patient_360	> 65	Female	Former	lung adenocarcinoma	IVB	No	Yes	ICI-mono	>= 50% (high)	1	1	2.87	1	22.43
patient_361	18-65	Female	Never	lung adenocarcinoma	IVB	No	No	ICI-mono	unknown	2	1	5.73	1	9.8
patient_362	18-65	Male	Current	lung adenocarcinoma	IVB	No	Yes	ICI-mono	unknown	2	0	45.2	0	45.27
patient_363	> 65	Female	Former	lung adenocarcinoma	IVB	No	No	ICI-chemo	1%-49% (intermediate)	1	0	2.4	0	5.6
patient_364	> 65	Male	Former	lung adenocarcinoma	IVA	No	No	ICI-mono	unknown	1	1	2.13	0	2.87
patient_365	> 65	Male	Current	lung adenocarcinoma	IVA	No	Yes	ICI-chemo	< 1% (low)	1	1	13.57	0	29.43
patient_366	18-65	Female	Never	lung adenocarcinoma	IVB	No	Yes	ICI-mono	< 1% (low)	2	1	3.2	1	17.07
patient_367	18-65	Female	Never	lung adenocarcinoma	IVA	No	No	ICI-mono	unknown	2	1	4.77	1	6.67
patient_368	> 65	Male	Current	lung adenocarcinoma	IVB	No	Yes	ICI-mono	unknown	2	1	1.9	1	4.87
patient_369	> 65	Female	Former	lung adenocarcinoma	IVA	Yes	No	ICI-mono	unknown	2	1	4.1	1	16.57
patient_370	18-65	Female	Former	lung adenocarcinoma	IVB	No	Yes	ICI-mono	unknown	2	0	51	0	51.03
patient_371	> 65	Female	Former	lung adenocarcinoma	IVA	No	No	ICI-mono	< 1% (low)	2	1	10.67	1	26.53
patient_372	18-65	Male	Current	lung adenocarcinoma	IVB	No	Yes	ICI-mono	unknown	2	1	3.57	1	21.37
patient_373	18-65	Female	Former	lung adenocarcinoma	IVB	No	No	ICI-mono	< 1% (low)	2	1	1.37	1	11.33
patient_374	18-65	Male	Never	lung adenocarcinoma	IVB	No	Yes	ICI-mono	unknown	4	1	1.97	1	8.63
patient_375	> 65	Male	Former	lung adenocarcinoma	IVA	No	No	ICI-mono	unknown	1	1	38.17	1	39.97
patient_376	> 65	Female	Former	lung adenocarcinoma	IVA	No	No	ICI-mono	< 1% (low)	2	1	3.23	1	3.23
patient_377	> 65	Male	Former	lung squamous cell carcinoma	IVA	No	No	ICI-chemo	< 1% (low)	1	1	7.1	0	10.63
patient_378	18-65	Female	Former	lung adenocarcinoma	IVA	No	No	ICI-mono	unknown	1	1	0.9	1	11.37
patient_379	18-65	Female	Never	lung adenocarcinoma	IVB	No	No	ICI-mono	1%-49% (intermediate)	1	1	2.77	1	20.33
patient_380	18-65	Male	Former	lung squamous cell carcinoma	IVB	No	Yes	ICI-mono	unknown	2	1	0.83	0	5.43
patient_381	> 65	Male	Former	lung squamous cell carcinoma	IVA	No	No	ICI-mono	unknown	1	1	8.17	1	8.17
patient_382	> 65	Female	Never	lung adenocarcinoma	IVA	No	No	ICI-mono	unknown	2	1	5.47	1	10.47
patient_383	18-65	Male	Former	lung adenocarcinoma	IVB	Yes	No	ICI-mono	unknown	2	0	28.7	0	28.7
patient_384	> 65	Male	Former	lung adenocarcinoma	IVA	No	No	ICI-chemo	< 1% (low)	1	1	15.1	0	16.23
patient_385	18-65	Male	Current	lung adenocarcinoma	IVA	No	No	ICI-mono	unknown	1	0	1.83	0	2.8
patient_386	> 65	Male	Former	lung adenocarcinoma	IVA	No	No	ICI-mono	unknown	1	1	17.57	1	35.93
patient_387	18-65	Male	Current	lung squamous cell carcinoma	IVB	No	Yes	ICI-mono	unknown	2	1	4.13	1	9.2
patient_388	18-65	Female	Never	lung adenocarcinoma	IVB	No	Yes	ICI-mono	1%-49% (intermediate)	2	1	7.9	0	43.47
patient_389	> 65	Male	Former	lung adenocarcinoma	IVB	No	No	ICI-mono	unknown	1	1	3	0	4.9
patient_390	> 65	Male	Never	lung adenocarcinoma	IVA	No	No	ICI-mono	>= 50% (high)	1	0	31.2	0	31.7
patient_391	18-65	Female	Former	lung adenocarcinoma	IVA	No	No	ICI-mono	1%-49% (intermediate)	1	1	5.7	1	22.47
patient_392	> 65	Male	Former	lung adenocarcinoma	IVA	No	No	ICI-mono	< 1% (low)	1	1	7.73	1	14.8
patient_393	> 65	Male	Never	lung adenocarcinoma	IVB	No	No	ICI-mono	unknown	2	1	0.57	1	17.03
patient_394	> 65	Male	Former	lung adenocarcinoma	IVB	No	No	ICI-mono	unknown	2	1	1.13	0	4.3
patient_395	> 65	Male	Current	lung adenocarcinoma	IVB	No	Yes	ICI-mono	1%-49% (intermediate)	2	1	4.07	1	12.1
patient_396	> 65	Male	Former	other	IVB	No	Yes	ICI-mono	unknown	2	1	23.43	0	29.77
patient_397	> 65	Female	Former	lung adenocarcinoma	IVA	No	No	ICI-mono	unknown	2	1	1.63	0	2.2
patient_398	> 65	Male	Former	other	IVB	No	Yes	ICI-mono	unknown	2	1	4.2	1	5.33
patient_399	18-65	Female	Current	lung adenocarcinoma	IVB	Yes	Yes	ICI-mono	unknown	2	1	3.23	0	10.77
patient_400	> 65	Female	Former	lung adenocarcinoma	IVB	Yes	No	ICI-chemo	1%-49% (intermediate)	1	1	2.67	1	2.67
patient_401	18-65	Male	Current	lung adenocarcinoma	IVB	No	No	ICI-mono	unknown	2	1	6.23	1	19.3
patient_402	> 65	Male	Former	lung squamous cell carcinoma	IVA	No	No	ICI-mono	1%-49% (intermediate)	3	1	7.63	1	18.6
patient_403	> 65	Female	Former	lung adenocarcinoma	IVB	Yes	No	ICI-mono	unknown	2	0	31.33	0	47.17
patient_404	> 65	Male	Former	lung adenocarcinoma	IVA	No	No	ICI-mono	>= 50% (high)	1	1	4.2	1	5.57
patient_405	18-65	Female	Former	other	IVB	No	No	ICI-mono	unknown	3	1	2.9	1	3
patient_406	> 65	Male	Never	lung adenocarcinoma	IVA	No	No	ICI-mono	1%-49% (intermediate)	1	1	8.67	1	31.47
patient_407	> 65	Male	Former	lung adenocarcinoma	IVB	Yes	Yes	ICI-mono	>= 50% (high)	2	0	34.47	0	37.77
patient_408	> 65	Female	Never	lung adenocarcinoma	IVB	No	Yes	ICI-mono	>= 50% (high)	2	1	23.3	1	30.7
patient_409	18-65	Female	Former	lung adenocarcinoma	IVA	No	No	ICI-mono	unknown	2	1	11.1	1	11.1
patient_410	18-65	Female	Never	lung adenocarcinoma	IVA	No	No	ICI-mono	< 1% (low)	2	1	1.6	1	7.6
patient_411	> 65	Male	Former	other	IVB	Yes	No	ICI-mono	unknown	2	1	12.53	0	29.7
patient_412	18-65	Male	Former	lung squamous cell carcinoma	IVA	No	No	ICI-mono	unknown	2	1	3.73	0	10
patient_413	18-65	Male	Former	lung adenocarcinoma	IVA	No	No	ICI-mono	>= 50% (high)	1	0	47.97	0	49.73
patient_414	> 65	Female	Former	lung adenocarcinoma	IVA	No	No	ICI-mono	unknown	2	1	3	0	5.63
patient_415	> 65	Female	Never	lung squamous cell carcinoma	IVA	No	No	ICI-mono	1%-49% (intermediate)	1	1	10	1	22.77
patient_416	> 65	Female	Former	lung adenocarcinoma	IVB	No	Yes	ICI-chemo	1%-49% (intermediate)	1	1	19.33	0	19.87
patient_417	18-65	Female	Former	lung adenocarcinoma	IVB	Yes	No	ICI-mono	unknown	2	1	2.53	1	24.47
patient_418	18-65	Male	Former	lung adenocarcinoma	IVB	No	Yes	ICI-mono	< 1% (low)	2	1	4.97	1	17.73
patient_419	18-65	Male	Former	lung adenocarcinoma	IVB	Yes	No	ICI-mono	unknown	2	1	5.57	1	6.17
patient_420	> 65	Female	Former	lung adenocarcinoma	IVA	No	No	ICI-mono	unknown	2	1	14.77	0	45.53
patient_421	18-65	Male	Former	lung adenocarcinoma	IVA	No	No	ICI-mono	< 1% (low)	2	1	1.43	0	1.7
patient_422	18-65	Female	Former	lung adenocarcinoma	IVB	No	Yes	ICI-mono	unknown	2	1	7	1	10.33
patient_423	18-65	Female	Former	lung adenocarcinoma	IVB	No	No	ICI-mono	1%-49% (intermediate)	2	1	1.53	1	12.57
patient_424	> 65	Female	Former	lung adenocarcinoma	IVA	No	No	ICI-chemo	1%-49% (intermediate)	2	0	27.1	0	28.33
patient_425	18-65	Female	Current	lung adenocarcinoma	IVA	No	No	ICI-chemo	1%-49% (intermediate)	1	0	18.23	0	20.17
patient_426	18-65	Male	Former	lung adenocarcinoma	IVA	No	No	ICI-mono	< 1% (low)	2	1	2.07	1	18.23
patient_427	> 65	Female	Former	lung adenocarcinoma	IVB	Yes	No	ICI-mono	unknown	2	1	1.83	1	2.9
patient_428	> 65	Male	Former	lung squamous cell carcinoma	IVA	No	No	ICI-mono	< 1% (low)	1	1	16.53	0	41.5
patient_429	18-65	Male	Never	lung squamous cell carcinoma	IVB	No	Yes	ICI-mono	< 1% (low)	2	1	12.23	0	39.73
patient_430	> 65	Male	Former	lung adenocarcinoma	IVB	No	Yes	ICI-mono	unknown	2	1	13.47	1	26.13
patient_431	18-65	Male	Former	lung adenocarcinoma	IVA	No	No	ICI-mono	< 1% (low)	1	1	1.67	0	1.9
patient_432	> 65	Female	Former	lung adenocarcinoma	IVB	No	No	ICI-mono	1%-49% (intermediate)	2	1	5.4	1	15.33
patient_433	18-65	Male	Former	lung squamous cell carcinoma	IVA	No	No	ICI-mono	>= 50% (high)	1	0	36.53	0	36.83
patient_434	> 65	Male	Current	lung adenocarcinoma	IVB	No	Yes	ICI-mono	unknown	2	1	2.53	1	11.43
patient_435	> 65	Male	Former	lung adenocarcinoma	IVA	No	No	ICI-mono	< 1% (low)	2	1	6.07	1	28.6
patient_436	18-65	Male	Never	lung adenocarcinoma	IVB	No	No	ICI-mono	unknown	2	1	3.3	1	25.37
patient_437	18-65	Male	Former	lung adenocarcinoma	IVA	No	No	ICI-mono	unknown	1	1	10.5	1	23.47
patient_438	18-65	Male	Former	lung adenocarcinoma	IVA	No	No	ICI-mono	unknown	3	1	6.53	0	14.7
patient_439	> 65	Male	Former	lung squamous cell carcinoma	IVA	No	No	ICI-mono	>= 50% (high)	2	1	14	0	21.27
patient_440	> 65	Male	Former	lung squamous cell carcinoma	IVB	Yes	No	ICI-mono	unknown	1	1	6.47	0	15.53
patient_441	> 65	Female	Former	lung adenocarcinoma	IVB	No	No	ICI-mono	unknown	3	1	7.9	1	15.4
patient_442	18-65	Male	Former	lung adenocarcinoma	IVA	No	Yes	ICI-mono	unknown	2	1	8.13	1	8.13
patient_443	18-65	Female	Former	lung adenocarcinoma	IVA	No	No	ICI-mono	unknown	2	1	40.6	0	66.27
patient_444	> 65	Female	Former	lung adenocarcinoma	IVA	No	No	ICI-mono	unknown	2	1	2.07	0	9.77
patient_445	> 65	Male	Former	lung squamous cell carcinoma	IVB	No	No	ICI-mono	1%-49% (intermediate)	2	1	1.77	0	6.87
patient_446	> 65	Male	Former	lung adenocarcinoma	IVB	No	No	ICI-mono	unknown	2	1	5.1	1	6.3
patient_447	18-65	Female	Never	other	IVB	Yes	No	ICI-mono	unknown	2	0	23	0	43.07
patient_448	18-65	Female	Former	lung squamous cell carcinoma	IVA	No	No	ICI-mono	>= 50% (high)	2	1	3.07	0	4.53
patient_449	> 65	Male	Former	lung squamous cell carcinoma	IVB	Yes	No	ICI-mono	>= 50% (high)	2	1	24.43	0	45
patient_450	18-65	Female	Former	lung adenocarcinoma	IVB	No	No	ICI-chemo	< 1% (low)	1	1	7.3	1	11.73
patient_451	> 65	Male	Never	lung adenocarcinoma	IVB	Yes	Yes	ICI-mono	< 1% (low)	3	1	3	1	3
patient_452	> 65	Male	Former	lung squamous cell carcinoma	IVA	No	No	ICI-mono	>= 50% (high)	2	1	10.27	1	42.37
patient_453	> 65	Female	Former	lung adenocarcinoma	IVA	No	No	ICI-mono	>= 50% (high)	1	1	12.53	0	31.13
patient_454	18-65	Female	Current	lung squamous cell carcinoma	IVB	No	No	ICI-mono	>= 50% (high)	2	1	4.63	1	7.53
patient_455	18-65	Female	Never	lung adenocarcinoma	IVB	Yes	No	ICI-mono	1%-49% (intermediate)	2	1	4.03	1	28.2
patient_456	18-65	Male	Former	lung adenocarcinoma	IVB	No	No	ICI-mono	< 1% (low)	1	1	3.2	1	6.7
patient_457	> 65	Male	Former	other	IVA	No	No	ICI-mono	unknown	2	0	47.73	0	47.83
patient_458	18-65	Male	Former	lung adenocarcinoma	IVB	Yes	Yes	ICI-mono	< 1% (low)	2	1	1.37	1	3.67
patient_460	18-65	Male	Former	lung squamous cell carcinoma	IVA	No	No	ICI-mono	1%-49% (intermediate)	3	0	6.5	1	10.37
patient_461	> 65	Male	Former	lung adenocarcinoma	IVB	No	No	ICI-chemo	< 1% (low)	1	1	17.43	0	46.37
patient_462	> 65	Male	Former	lung adenocarcinoma	IVA	No	No	ICI-mono	< 1% (low)	2	1	7.83	1	31
patient_463	18-65	Male	Current	lung adenocarcinoma	IVA	No	No	ICI-mono	< 1% (low)	1	0	2	0	2.1
patient_464	> 65	Female	Current	lung adenocarcinoma	IVB	Yes	No	ICI-mono	unknown	3	1	1.37	0	28.7
patient_465	18-65	Male	Current	lung squamous cell carcinoma	IVB	Yes	No	ICI-mono	unknown	2	1	3	0	5.93
patient_466	18-65	Female	Former	lung squamous cell carcinoma	IVB	Yes	No	ICI-chemo	1%-49% (intermediate)	1	1	3.83	1	3.83
patient_467	18-65	Female	Former	lung adenocarcinoma	IVB	No	Yes	ICI-mono	unknown	2	1	1.6	1	7.27
patient_468	18-65	Female	Former	lung adenocarcinoma	IVA	No	Yes	ICI-mono	unknown	3	1	6.53	0	14.43
patient_469	18-65	Male	Former	lung adenocarcinoma	IVB	No	No	ICI-mono	< 1% (low)	1	1	7.77	1	9.57
patient_470	> 65	Male	Current	lung adenocarcinoma	IVB	Yes	No	ICI-mono	unknown	1	1	11.9	1	18.97
patient_471	18-65	Female	Former	lung adenocarcinoma	IVA	No	No	ICI-mono	1%-49% (intermediate)	1	1	6.73	1	19.8
patient_472	18-65	Male	Current	lung adenocarcinoma	IVB	Yes	No	ICI-mono	>= 50% (high)	1	1	1.53	1	3.67
patient_473	> 65	Male	Former	lung adenocarcinoma	IVA	No	No	ICI-mono	1%-49% (intermediate)	2	1	21.67	0	41.77
patient_474	> 65	Female	Former	lung adenocarcinoma	IVA	No	No	ICI-mono	>= 50% (high)	1	1	38.23	0	42.97
patient_475	> 65	Female	Former	lung squamous cell carcinoma	IVB	Yes	No	ICI-mono	unknown	1	1	1.03	1	1.03
patient_476	> 65	Female	Former	lung adenocarcinoma	IVB	No	No	ICI-mono	unknown	2	1	12	1	12
patient_477	> 65	Male	Former	lung adenocarcinoma	IVA	No	No	ICI-mono	>= 50% (high)	1	1	26.97	1	26.97
patient_478	> 65	Male	Current	lung squamous cell carcinoma	IVA	No	No	ICI-mono	unknown	2	1	6.07	1	25
patient_479	18-65	Male	Former	lung adenocarcinoma	IVA	No	No	ICI-chemo	< 1% (low)	1	1	14.37	1	28.1
patient_480	18-65	Female	Former	lung adenocarcinoma	IVA	No	No	ICI-mono	>= 50% (high)	1	0	38.77	0	38.77
patient_481	18-65	Male	Never	lung adenocarcinoma	IVA	No	No	ICI-mono	1%-49% (intermediate)	1	1	4.17	1	23.27
patient_482	> 65	Female	Former	lung adenocarcinoma	IVB	No	Yes	ICI-mono	>= 50% (high)	1	1	3.03	0	15.4
patient_483	18-65	Male	Current	lung adenocarcinoma	IVA	No	Yes	ICI-mono	1%-49% (intermediate)	2	1	7.97	1	13.5
patient_484	18-65	Male	Never	lung adenocarcinoma	IVB	No	Yes	ICI-chemo	< 1% (low)	1	1	7.17	1	7.17
patient_485	> 65	Male	Former	lung adenocarcinoma	IVA	No	No	ICI-mono	unknown	1	1	29.37	1	31.63
patient_486	18-65	Male	Current	lung adenocarcinoma	IVA	No	Yes	ICI-mono	< 1% (low)	2	0	36.47	0	40.27
patient_487	> 65	Male	Former	lung adenocarcinoma	IVA	No	No	ICI-mono	unknown	1	1	8.87	0	12.97
patient_488	> 65	Male	Former	lung adenocarcinoma	IVB	Yes	No	ICI-mono	>= 50% (high)	1	1	3.1	1	3.43
patient_489	18-65	Female	Never	lung adenocarcinoma	IVA	No	No	ICI-mono	>= 50% (high)	1	1	2.03	1	25.3
patient_490	> 65	Male	Former	lung adenocarcinoma	IVA	No	No	ICI-mono	1%-49% (intermediate)	2	1	28.07	0	40.5
patient_491	18-65	Male	Former	other	IVB	No	No	ICI-mono	1%-49% (intermediate)	2	1	22.43	0	36.13
patient_492	18-65	Male	Former	lung adenocarcinoma	IVB	Yes	Yes	ICI-mono	1%-49% (intermediate)	1	0	36.6	0	36.63
patient_493	18-65	Male	Former	lung adenocarcinoma	IVB	Yes	No	ICI-chemo	< 1% (low)	1	1	5.57	1	8.67
patient_494	18-65	Male	Former	lung adenocarcinoma	IVB	No	Yes	ICI-mono	< 1% (low)	2	1	1.73	1	9.6
patient_495	> 65	Male	Former	lung adenocarcinoma	IVB	No	Yes	ICI-chemo	< 1% (low)	1	1	4.9	1	11.8
patient_496	18-65	Female	Never	lung adenocarcinoma	IVA	No	No	ICI-chemo	>= 50% (high)	1	0	12.9	1	14.7
patient_497	18-65	Male	Former	lung squamous cell carcinoma	IVB	No	Yes	ICI-mono	unknown	1	1	5.13	1	22.3
patient_498	> 65	Male	Former	lung adenocarcinoma	IVB	Yes	No	ICI-mono	unknown	2	1	7.5	0	8.23
patient_499	> 65	Female	Never	lung squamous cell carcinoma	IVA	No	No	ICI-mono	1%-49% (intermediate)	1	1	9.77	0	25.4
patient_500	18-65	Male	Former	lung squamous cell carcinoma	IVB	Yes	No	ICI-mono	>= 50% (high)	1	1	2.37	1	14.23
patient_501	> 65	Male	Former	lung adenocarcinoma	IVB	No	No	ICI-mono	< 1% (low)	2	1	2.13	0	24.6
patient_502	18-65	Male	Current	lung squamous cell carcinoma	IVB	Yes	Yes	ICI-mono	1%-49% (intermediate)	2	1	16.63	1	16.63
patient_503	18-65	Female	Former	lung adenocarcinoma	IVB	No	Yes	ICI-mono	< 1% (low)	2	1	17.93	1	23.87
patient_504	18-65	Female	Current	lung squamous cell carcinoma	IVA	No	No	ICI-mono	>= 50% (high)	1	1	6.23	0	17.97
patient_505	18-65	Female	Former	lung adenocarcinoma	IVB	No	No	ICI-mono	< 1% (low)	2	1	3.77	1	6.77
patient_506	18-65	Male	Current	lung adenocarcinoma	IVB	No	Yes	ICI-mono	< 1% (low)	3	1	1.97	1	9.23
patient_507	> 65	Male	Never	lung adenocarcinoma	IVA	No	No	ICI-mono	1%-49% (intermediate)	1	1	2.87	1	15.03
patient_508	> 65	Male	Former	lung adenocarcinoma	IVB	No	No	ICI-mono	>= 50% (high)	1	0	41.1	0	41.13
patient_509	> 65	Male	Former	other	IVB	No	No	ICI-mono	unknown	2	1	1.97	1	3.47
patient_510	> 65	Male	Former	lung adenocarcinoma	IVA	No	No	ICI-chemo	>= 50% (high)	1	1	15.77	1	22.77
patient_511	> 65	Female	Former	lung squamous cell carcinoma	IVA	No	No	ICI-mono	1%-49% (intermediate)	1	1	9.33	0	33.6
patient_512	> 65	Female	Former	other	IVB	No	Yes	ICI-mono	>= 50% (high)	2	1	1.4	1	13.57
patient_513	> 65	Female	Former	lung adenocarcinoma	IVA	No	No	ICI-mono	1%-49% (intermediate)	1	1	7.17	0	50.8
patient_514	> 65	Female	Former	lung adenocarcinoma	IVA	No	No	ICI-mono	unknown	1	0	39.67	0	39.67
patient_515	18-65	Male	Former	lung adenocarcinoma	IVA	No	No	ICI-mono	1%-49% (intermediate)	2	1	3.9	0	13.83
patient_516	> 65	Male	Former	other	IVB	Yes	No	ICI-mono	< 1% (low)	2	1	2.07	1	16.8
patient_517	18-65	Male	Former	lung adenocarcinoma	IVB	No	Yes	ICI-mono	1%-49% (intermediate)	3	1	5.1	1	18.97
patient_518	18-65	Female	Current	lung adenocarcinoma	IVB	Yes	No	ICI-mono	1%-49% (intermediate)	2	1	1.37	1	4.93
patient_519	18-65	Female	Former	lung adenocarcinoma	IVB	No	Yes	ICI-mono	< 1% (low)	2	1	2.03	1	3.4
patient_520	18-65	Male	Former	other	IVB	No	Yes	ICI-mono	< 1% (low)	1	1	1.37	1	7
patient_521	18-65	Female	Never	lung adenocarcinoma	IVA	No	No	ICI-mono	1%-49% (intermediate)	2	1	2.77	0	20.2
patient_522	18-65	Male	Current	lung squamous cell carcinoma	IVA	No	No	ICI-mono	1%-49% (intermediate)	2	1	4.13	1	16.23
patient_523	18-65	Male	Former	lung adenocarcinoma	IVB	No	Yes	ICI-chemo	< 1% (low)	1	1	7.67	1	17.6
patient_524	> 65	Male	Former	lung squamous cell carcinoma	IVB	No	Yes	ICI-mono	>= 50% (high)	3	0	0.23	1	1.93
patient_525	18-65	Female	Former	lung adenocarcinoma	IVB	No	Yes	ICI-mono	>= 50% (high)	1	0	1.83	1	3.43
patient_526	18-65	Male	Never	lung adenocarcinoma	IVA	No	No	ICI-mono	1%-49% (intermediate)	1	1	1.4	0	31.37
patient_527	> 65	Male	Former	lung squamous cell carcinoma	IVA	No	No	ICI-mono	>= 50% (high)	1	1	24.4	0	27.9
patient_528	> 65	Female	Never	lung adenocarcinoma	IVA	No	No	ICI-mono	>= 50% (high)	1	1	15.17	1	20.57
patient_529	18-65	Male	Former	lung adenocarcinoma	IVB	No	Yes	ICI-chemo	1%-49% (intermediate)	1	1	16.93	1	16.93
patient_530	> 65	Male	Former	lung adenocarcinoma	IVA	No	No	ICI-mono	< 1% (low)	1	1	7.83	1	25.03
patient_531	18-65	Female	Never	lung adenocarcinoma	IVB	No	Yes	ICI-mono	>= 50% (high)	3	1	1.4	1	23.5
patient_532	18-65	Female	Never	lung adenocarcinoma	IVA	Yes	No	ICI-chemo	1%-49% (intermediate)	2	0	37.13	0	37.53
patient_533	> 65	Male	Never	lung adenocarcinoma	IVB	No	Yes	ICI-chemo	< 1% (low)	1	1	23.87	0	26
patient_534	> 65	Male	Former	lung adenocarcinoma	IVA	No	No	ICI-mono	1%-49% (intermediate)	1	1	8.07	0	26.17
patient_535	> 65	Male	Former	lung squamous cell carcinoma	IVA	No	No	ICI-chemo	< 1% (low)	1	1	5.93	1	8.1
patient_536	> 65	Male	Former	lung adenocarcinoma	IVA	No	No	ICI-mono	1%-49% (intermediate)	1	1	4.17	1	16.47
patient_537	18-65	Male	Never	lung squamous cell carcinoma	IVB	No	No	ICI-mono	1%-49% (intermediate)	2	1	1.53	0	4.6
patient_538	18-65	Female	Former	lung squamous cell carcinoma	IVB	No	Yes	ICI-mono	1%-49% (intermediate)	2	1	14.5	0	30.33
patient_539	> 65	Female	Never	lung adenocarcinoma	IVA	No	No	ICI-mono	1%-49% (intermediate)	2	1	2.93	1	7.83
patient_541	18-65	Female	Never	lung adenocarcinoma	IVB	No	Yes	ICI-chemo	< 1% (low)	4	1	4.13	1	16.57
patient_542	18-65	Female	Current	lung squamous cell carcinoma	IVA	No	No	ICI-mono	1%-49% (intermediate)	1	0	10.73	1	14.53
patient_543	> 65	Male	Former	lung adenocarcinoma	IVB	No	Yes	ICI-mono	1%-49% (intermediate)	2	1	1.6	1	3.1
patient_544	18-65	Female	Current	lung adenocarcinoma	IVA	Yes	No	ICI-mono	>= 50% (high)	1	1	12.23	1	25.67
patient_545	> 65	Male	Former	lung adenocarcinoma	IVB	No	No	ICI-mono	1%-49% (intermediate)	2	0	13.43	0	18.97
patient_546	18-65	Female	Former	other	IVB	No	No	ICI-mono	1%-49% (intermediate)	5	0	28.7	0	34.27
patient_547	18-65	Male	Current	lung adenocarcinoma	IVB	No	No	ICI-mono	>= 50% (high)	1	0	39.57	0	39.6
patient_548	18-65	Female	Former	lung adenocarcinoma	IVB	No	Yes	ICI-chemo	1%-49% (intermediate)	1	1	12.23	1	30
patient_549	> 65	Female	Never	lung adenocarcinoma	IVB	Yes	No	ICI-mono	>= 50% (high)	2	1	4.9	0	10.73
patient_550	> 65	Male	Former	lung squamous cell carcinoma	IVA	No	No	ICI-mono	< 1% (low)	1	1	1.73	1	2
patient_551	18-65	Male	Former	other	IVB	No	Yes	ICI-mono	>= 50% (high)	1	1	0.1	1	0.1
patient_552	18-65	Female	Former	lung adenocarcinoma	IVA	No	No	ICI-mono	1%-49% (intermediate)	1	0	40.23	0	40.27
patient_553	> 65	Male	Former	lung adenocarcinoma	IVB	No	Yes	ICI-mono	< 1% (low)	1	0	36.63	0	37
patient_554	18-65	Female	Never	lung squamous cell carcinoma	IVA	No	No	ICI-mono	unknown	2	0	16.1	0	17.7
patient_555	> 65	Male	Former	lung adenocarcinoma	IVA	No	No	ICI-mono	>= 50% (high)	1	0	38.77	0	40.2
patient_556	> 65	Female	Never	lung adenocarcinoma	IVA	No	No	ICI-mono	< 1% (low)	2	1	6.3	0	32.67
patient_557	> 65	Female	Former	lung squamous cell carcinoma	IVB	No	No	ICI-mono	unknown	1	1	5.77	1	5.77
patient_558	> 65	Female	Former	other	IVB	No	No	ICI-mono	>= 50% (high)	2	0	14.27	1	18.9
patient_559	18-65	Male	Former	other	IVB	No	No	ICI-chemo	1%-49% (intermediate)	1	1	1.83	1	2.13
patient_560	> 65	Female	Never	lung adenocarcinoma	IVA	Yes	No	ICI-mono	< 1% (low)	3	1	2.53	1	16.4
patient_561	> 65	Male	Never	lung adenocarcinoma	IVB	No	Yes	ICI-mono	>= 50% (high)	3	0	25.2	0	25.2
patient_562	18-65	Female	Former	lung squamous cell carcinoma	IVB	Yes	Yes	ICI-mono	>= 50% (high)	2	1	2.47	0	9.37
patient_563	> 65	Female	Never	lung adenocarcinoma	IVB	No	No	ICI-mono	>= 50% (high)	1	1	2.1	1	9.1
patient_564	18-65	Male	Former	lung squamous cell carcinoma	IVB	Yes	No	ICI-mono	>= 50% (high)	1	1	0.2	1	6.67
patient_565	> 65	Male	Current	lung squamous cell carcinoma	IVA	No	No	ICI-chemo	1%-49% (intermediate)	2	1	9.33	1	18.23
patient_566	18-65	Male	Former	lung squamous cell carcinoma	IVB	No	No	ICI-mono	unknown	2	1	1.57	1	1.57
patient_567	> 65	Male	Former	lung adenocarcinoma	IVB	No	Yes	ICI-mono	unknown	2	1	9.6	0	34.93
patient_568	18-65	Male	Current	lung squamous cell carcinoma	IVA	Yes	No	ICI-mono	unknown	1	1	3.87	0	9.7
patient_569	> 65	Male	Former	lung adenocarcinoma	IVB	No	No	ICI-mono	unknown	1	1	10.83	1	19.3
patient_570	> 65	Female	Former	other	IVA	No	No	ICI-mono	>= 50% (high)	1	0	38.27	0	38.37
patient_571	18-65	Female	Current	lung adenocarcinoma	IVB	No	Yes	ICI-chemo	1%-49% (intermediate)	1	1	32.17	0	34.97
patient_572	> 65	Male	Current	lung squamous cell carcinoma	IVA	No	No	ICI-mono	>= 50% (high)	1	1	4.27	0	8.87
patient_573	18-65	Female	Current	lung squamous cell carcinoma	IVB	No	No	ICI-mono	>= 50% (high)	1	1	1.33	1	11.83
patient_574	> 65	Male	Current	lung adenocarcinoma	IVB	No	No	ICI-mono	< 1% (low)	2	1	2.53	1	3.5
patient_575	18-65	Female	Former	lung adenocarcinoma	IVB	Yes	No	ICI-mono	< 1% (low)	2	1	2	1	16.47
patient_576	18-65	Male	Never	lung adenocarcinoma	IVA	No	No	ICI-mono	1%-49% (intermediate)	1	1	31.5	1	51.9
patient_577	18-65	Male	Former	lung adenocarcinoma	IVB	No	Yes	ICI-chemo	1%-49% (intermediate)	4	1	8.67	1	13.17
patient_578	> 65	Female	Never	lung adenocarcinoma	IVA	No	No	ICI-chemo	< 1% (low)	1	1	0.93	0	13.57
patient_579	18-65	Female	Former	lung adenocarcinoma	IVB	No	Yes	ICI-mono	unknown	2	1	2.77	1	16.13
patient_580	18-65	Female	Never	lung adenocarcinoma	IVB	No	Yes	ICI-chemo	1%-49% (intermediate)	1	0	1.33	0	39.2
patient_581	> 65	Female	Current	lung adenocarcinoma	IVA	No	No	ICI-chemo	< 1% (low)	1	1	1.77	1	1.83
patient_582	> 65	Male	Former	lung adenocarcinoma	IVB	No	No	ICI-mono	1%-49% (intermediate)	2	1	0.77	1	4.23
patient_583	18-65	Female	Current	lung adenocarcinoma	IVA	No	No	ICI-chemo	1%-49% (intermediate)	1	1	17.53	1	24.7
patient_584	18-65	Female	Current	lung adenocarcinoma	IVB	Yes	No	ICI-mono	< 1% (low)	2	1	0.67	1	0.7
patient_585	18-65	Female	Former	lung squamous cell carcinoma	IVA	No	No	ICI-mono	>= 50% (high)	1	1	2.83	0	15.17
patient_586	18-65	Female	Never	lung squamous cell carcinoma	IVA	No	No	ICI-mono	>= 50% (high)	1	1	28.37	0	29.57
patient_587	> 65	Female	Never	lung adenocarcinoma	IVB	No	Yes	ICI-mono	unknown	3	1	2.77	0	3.7
patient_588	> 65	Male	Former	lung adenocarcinoma	IVB	No	No	ICI-chemo	1%-49% (intermediate)	1	1	1.43	1	6.93
patient_589	> 65	Male	Former	lung adenocarcinoma	IVA	No	No	ICI-chemo	1%-49% (intermediate)	1	1	16.07	1	28.7
patient_590	> 65	Male	Former	other	IVA	No	No	ICI-mono	unknown	1	1	11	0	11.93
patient_592	> 65	Male	Never	lung adenocarcinoma	IVB	No	No	ICI-mono	< 1% (low)	2	0	3.03	0	3.07
patient_593	18-65	Male	Former	lung adenocarcinoma	IVB	No	No	ICI-chemo	unknown	1	1	2.17	1	2.17
patient_594	18-65	Male	Current	lung squamous cell carcinoma	IVB	No	No	ICI-chemo	< 1% (low)	2	1	3.77	0	23.6
patient_595	> 65	Male	Current	lung adenocarcinoma	IVB	No	Yes	ICI-mono	>= 50% (high)	1	1	2.57	0	26
patient_596	18-65	Male	Former	lung adenocarcinoma	IVB	No	Yes	ICI-mono	>= 50% (high)	1	1	1.3	1	1.3
patient_597	18-65	Male	Current	lung adenocarcinoma	IVA	No	No	ICI-chemo	>= 50% (high)	1	1	34.23	0	34.53
patient_598	> 65	Male	Former	lung adenocarcinoma	IVA	No	No	ICI-chemo	1%-49% (intermediate)	1	1	4.17	0	14
patient_599	18-65	Male	Former	lung adenocarcinoma	IVB	No	Yes	ICI-chemo	< 1% (low)	1	1	3.37	1	26.27
patient_600	> 65	Male	Former	lung adenocarcinoma	IVA	No	No	ICI-chemo	1%-49% (intermediate)	1	1	2.77	1	3
patient_601	> 65	Female	Former	lung adenocarcinoma	IVB	No	Yes	ICI-chemo	1%-49% (intermediate)	1	1	11.1	0	37.8
patient_602	18-65	Male	Former	lung adenocarcinoma	IVB	No	Yes	ICI-chemo	1%-49% (intermediate)	1	1	2.67	0	3
patient_603	18-65	Female	Never	lung adenocarcinoma	IVA	No	No	ICI-chemo	unknown	1	1	7.43	1	22.7
patient_604	> 65	Male	Former	other	IVA	No	No	ICI-mono	unknown	2	1	4.37	1	31.47
patient_605	> 65	Male	Former	lung squamous cell carcinoma	IVB	Yes	Yes	ICI-mono	1%-49% (intermediate)	2	1	1.87	1	4.5
patient_606	> 65	Male	Former	lung squamous cell carcinoma	IVA	No	No	ICI-chemo	1%-49% (intermediate)	1	1	4.1	0	8.87
patient_607	18-65	Female	Former	lung adenocarcinoma	IVB	No	Yes	ICI-chemo	1%-49% (intermediate)	1	1	2.1	1	3.83
patient_608	> 65	Male	Current	lung adenocarcinoma	IVA	No	Yes	ICI-mono	>= 50% (high)	1	0	36.13	0	36.13
patient_609	> 65	Male	Former	lung adenocarcinoma	IVA	No	No	ICI-chemo	< 1% (low)	1	1	0.73	0	24.63
patient_610	> 65	Male	Former	lung squamous cell carcinoma	IVA	No	No	ICI-mono	>= 50% (high)	4	0	31.9	0	32.13
patient_611	18-65	Male	Former	lung adenocarcinoma	IVA	No	Yes	ICI-mono	< 1% (low)	2	0	30.07	0	30.1
patient_612	> 65	Male	Never	lung adenocarcinoma	IVB	No	No	ICI-chemo	1%-49% (intermediate)	1	0	35.47	0	35.5
patient_613	18-65	Female	Former	lung adenocarcinoma	IVA	No	No	ICI-mono	1%-49% (intermediate)	1	0	22.37	0	25.33
patient_614	> 65	Female	Former	lung adenocarcinoma	IVA	No	No	ICI-mono	>= 50% (high)	2	1	6.93	0	7.5
patient_615	> 65	Female	Never	lung adenocarcinoma	IVA	No	No	ICI-mono	1%-49% (intermediate)	1	1	3.63	0	6.7
patient_616	> 65	Male	Former	lung adenocarcinoma	IVB	No	Yes	ICI-chemo	1%-49% (intermediate)	1	1	24.6	1	24.6
patient_617	> 65	Female	Former	lung adenocarcinoma	IVA	No	No	ICI-chemo	< 1% (low)	1	0	5.87	0	5.9
patient_618	18-65	Male	Current	lung adenocarcinoma	IVB	No	Yes	ICI-chemo	< 1% (low)	1	0	1.37	0	2.53
patient_619	18-65	Female	Former	lung adenocarcinoma	IVB	Yes	Yes	ICI-chemo	1%-49% (intermediate)	1	0	35.17	0	37.1
patient_620	18-65	Male	Former	lung adenocarcinoma	IVA	No	No	ICI-chemo	< 1% (low)	1	0	37.97	0	38.1
patient_621	18-65	Male	Former	lung adenocarcinoma	IVB	No	No	ICI-mono	1%-49% (intermediate)	1	0	33.77	0	33.8
patient_622	18-65	Male	Never	lung adenocarcinoma	IVB	No	Yes	ICI-mono	< 1% (low)	2	1	2.67	0	22.67
patient_623	18-65	Male	Former	lung adenocarcinoma	IVA	No	No	ICI-mono	1%-49% (intermediate)	1	1	3.07	0	30.73
patient_624	> 65	Female	Never	lung adenocarcinoma	IVB	No	No	ICI-mono	1%-49% (intermediate)	2	1	0.7	1	3.17
patient_625	18-65	Female	Former	lung adenocarcinoma	IVA	No	No	ICI-chemo	unknown	1	1	13.2	1	32.97
patient_626	18-65	Female	Never	lung adenocarcinoma	IVA	No	No	ICI-mono	unknown	2	1	5.03	1	33.23
patient_627	> 65	Male	Former	lung adenocarcinoma	IVB	No	No	ICI-mono	>= 50% (high)	1	1	0.53	0	0.63
patient_628	18-65	Male	Never	lung adenocarcinoma	IVB	No	No	ICI-mono	unknown	2	1	2.7	0	16.83
patient_629	18-65	Male	Former	lung adenocarcinoma	IVB	No	Yes	ICI-chemo	1%-49% (intermediate)	1	1	22.23	0	28.53
patient_630	> 65	Female	Former	lung adenocarcinoma	IVA	No	No	ICI-mono	< 1% (low)	1	1	1.97	1	20.7
patient_631	18-65	Female	Former	lung adenocarcinoma	IVA	No	No	ICI-mono	>= 50% (high)	1	0	5.33	1	22.9
patient_632	> 65	Female	Never	lung adenocarcinoma	IVB	No	No	ICI-mono	>= 50% (high)	1	1	11.83	0	36.33
patient_633	18-65	Female	Former	lung adenocarcinoma	IVA	No	No	ICI-mono	< 1% (low)	3	1	5.43	1	15.63
patient_634	18-65	Male	Current	lung adenocarcinoma	IVB	Yes	No	ICI-chemo	< 1% (low)	1	1	1.37	0	2.47
patient_635	> 65	Female	Former	lung adenocarcinoma	IVA	No	No	ICI-chemo	1%-49% (intermediate)	1	1	10.8	1	30.33
patient_636	> 65	Male	Never	lung adenocarcinoma	IVB	No	No	ICI-chemo	< 1% (low)	1	1	4.17	1	5.03
patient_637	> 65	Male	Former	lung squamous cell carcinoma	IVB	No	No	ICI-mono	< 1% (low)	2	1	2.03	1	27.93
patient_638	> 65	Female	Former	lung adenocarcinoma	IVA	No	Yes	ICI-chemo	>= 50% (high)	1	1	25.17	0	35.7
patient_639	18-65	Male	Former	lung squamous cell carcinoma	IVB	No	Yes	ICI-mono	>= 50% (high)	2	1	4.83	0	19.93
patient_640	18-65	Male	Former	lung adenocarcinoma	IVA	No	No	ICI-chemo	< 1% (low)	1	1	15.53	1	36.47
patient_641	> 65	Female	Never	lung adenocarcinoma	IVA	No	No	ICI-mono	unknown	2	1	8.67	1	13.9
patient_642	18-65	Male	Former	lung adenocarcinoma	IVA	No	No	ICI-chemo	< 1% (low)	1	0	28.6	0	36.83
patient_643	18-65	Female	Former	lung adenocarcinoma	IVB	No	Yes	ICI-chemo	1%-49% (intermediate)	1	0	34	0	34.5
patient_644	18-65	Female	Former	lung adenocarcinoma	IVB	No	No	ICI-mono	>= 50% (high)	2	1	5.33	1	25.17
patient_645	> 65	Female	Former	lung adenocarcinoma	IVA	No	No	ICI-mono	1%-49% (intermediate)	2	1	2.03	0	4.17
patient_646	18-65	Female	Former	lung adenocarcinoma	IVA	No	No	ICI-mono	1%-49% (intermediate)	1	0	21.6	0	21.73
patient_647	> 65	Female	Current	lung adenocarcinoma	IVB	No	No	ICI-mono	< 1% (low)	2	0	2	1	14.7
patient_648	18-65	Female	Former	lung adenocarcinoma	IVB	No	Yes	ICI-mono	1%-49% (intermediate)	2	1	2.73	1	22.67
patient_649	18-65	Female	Former	lung adenocarcinoma	IVA	No	No	ICI-chemo	unknown	1	1	10.27	1	11.4
patient_650	18-65	Female	Former	lung adenocarcinoma	IVA	No	No	ICI-mono	>= 50% (high)	1	1	21	0	21.03
patient_651	> 65	Female	Former	other	IVB	No	Yes	ICI-mono	< 1% (low)	1	1	1.53	1	3.13
patient_652	18-65	Female	Never	lung adenocarcinoma	IVB	No	Yes	ICI-chemo	1%-49% (intermediate)	1	1	12.57	0	34.6
patient_653	> 65	Male	Former	lung adenocarcinoma	IVA	No	No	ICI-chemo	>= 50% (high)	1	0	33.13	0	33.63
patient_654	18-65	Female	Former	lung adenocarcinoma	IVA	No	No	ICI-chemo	1%-49% (intermediate)	2	1	25.2	0	29.17
patient_655	18-65	Female	Former	lung squamous cell carcinoma	IVB	Yes	No	ICI-mono	>= 50% (high)	1	1	2.37	0	10
patient_656	> 65	Male	Current	lung squamous cell carcinoma	IVB	No	No	ICI-chemo	>= 50% (high)	1	1	14.33	1	21
patient_657	18-65	Male	Former	lung adenocarcinoma	IVB	No	No	ICI-mono	>= 50% (high)	1	1	21.2	0	36.4
patient_658	> 65	Male	Former	lung squamous cell carcinoma	IVA	No	No	ICI-mono	>= 50% (high)	1	1	5.43	1	7.03
patient_659	18-65	Male	Former	lung adenocarcinoma	IVA	No	Yes	ICI-chemo	1%-49% (intermediate)	1	1	13.97	0	35.4
patient_660	18-65	Female	Former	lung adenocarcinoma	IVA	No	No	ICI-mono	1%-49% (intermediate)	2	1	2.03	1	7.9
patient_661	> 65	Male	Never	lung adenocarcinoma	IVB	No	No	ICI-mono	unknown	1	1	3.07	0	28.4
patient_662	18-65	Female	Former	lung adenocarcinoma	IVB	No	Yes	ICI-mono	>= 50% (high)	1	1	1.6	1	4.17
patient_663	18-65	Male	Former	lung adenocarcinoma	IVB	No	Yes	ICI-mono	>= 50% (high)	1	1	1.5	1	4.17
patient_664	18-65	Female	Former	lung adenocarcinoma	IVB	No	No	ICI-chemo	1%-49% (intermediate)	1	1	9.1	0	18.6
patient_665	> 65	Male	Former	lung squamous cell carcinoma	IVB	Yes	No	ICI-mono	< 1% (low)	2	1	2.03	1	9.43
patient_666	18-65	Male	Former	lung adenocarcinoma	IVB	No	Yes	ICI-mono	< 1% (low)	2	1	4.2	0	16.47
patient_667	18-65	Male	Former	lung adenocarcinoma	IVB	Yes	No	ICI-mono	>= 50% (high)	1	1	1	1	10.43
patient_668	18-65	Male	Former	lung adenocarcinoma	IVB	No	Yes	ICI-mono	1%-49% (intermediate)	2	1	1.67	0	22.17
patient_669	> 65	Male	Former	lung adenocarcinoma	IVB	No	No	ICI-chemo	< 1% (low)	1	1	8.77	1	9.83
patient_670	> 65	Male	Former	lung adenocarcinoma	IVB	No	No	ICI-mono	< 1% (low)	2	1	1.6	1	2.93
patient_671	18-65	Female	Never	lung adenocarcinoma	IVB	Yes	Yes	ICI-chemo	< 1% (low)	1	1	9	1	30.63
patient_672	> 65	Female	Former	lung adenocarcinoma	IVA	No	No	ICI-mono	>= 50% (high)	1	1	2.27	1	8.1
patient_673	18-65	Male	Current	lung adenocarcinoma	IVB	No	No	ICI-mono	>= 50% (high)	1	1	1.33	1	9.1
patient_674	> 65	Male	Never	lung adenocarcinoma	IVA	No	No	ICI-chemo	unknown	1	0	34.67	0	34.67
patient_675	18-65	Male	Former	lung adenocarcinoma	IVB	No	No	ICI-chemo	>= 50% (high)	1	0	4.4	1	8.33
patient_676	18-65	Female	Current	lung adenocarcinoma	IVB	No	Yes	ICI-chemo	>= 50% (high)	1	1	17.37	1	27.3
patient_677	18-65	Female	Former	lung adenocarcinoma	IVB	No	No	ICI-mono	< 1% (low)	2	1	6.77	0	20.8
patient_678	18-65	Female	Current	lung squamous cell carcinoma	IVB	No	Yes	ICI-mono	>= 50% (high)	1	1	6.53	1	10.47
patient_679	18-65	Female	Never	lung adenocarcinoma	IVA	No	No	ICI-mono	unknown	1	1	5.53	0	44.93
patient_680	18-65	Female	Former	lung adenocarcinoma	IVA	No	No	ICI-mono	unknown	1	1	2.6	1	9.07
patient_681	18-65	Female	Former	other	IVA	No	No	ICI-mono	>= 50% (high)	1	0	30.6	0	30.63
patient_682	18-65	Male	Former	lung adenocarcinoma	IVB	No	No	ICI-chemo	< 1% (low)	1	1	7.17	1	7.83
patient_683	> 65	Male	Former	lung squamous cell carcinoma	IVB	No	Yes	ICI-mono	< 1% (low)	2	1	2.8	1	8.7
patient_684	> 65	Female	Never	lung adenocarcinoma	IVA	No	No	ICI-mono	< 1% (low)	2	1	10.9	0	27.7
patient_685	> 65	Male	Former	lung adenocarcinoma	IVB	No	No	ICI-chemo	>= 50% (high)	1	1	5.63	0	10.97
patient_686	> 65	Male	Former	lung adenocarcinoma	IVB	Yes	Yes	ICI-chemo	< 1% (low)	2	1	4.93	1	13.2
patient_687	> 65	Female	Former	lung adenocarcinoma	IVA	No	No	ICI-mono	unknown	1	1	4.07	1	14.83
patient_688	> 65	Female	Never	lung adenocarcinoma	IVB	No	Yes	ICI-mono	1%-49% (intermediate)	3	1	1.4	0	3.73
patient_689	> 65	Male	Former	lung adenocarcinoma	IVB	No	Yes	ICI-mono	unknown	1	1	4.17	0	4.9
patient_690	18-65	Female	Former	lung adenocarcinoma	IVB	No	No	ICI-mono	>= 50% (high)	1	0	32.93	0	32.97
patient_691	> 65	Male	Never	lung adenocarcinoma	IVB	No	No	ICI-mono	unknown	2	1	0.93	1	21.03
patient_692	> 65	Male	Former	lung adenocarcinoma	IVA	No	No	ICI-chemo	< 1% (low)	1	0	9.07	1	10.7
patient_693	18-65	Female	Former	lung adenocarcinoma	IVB	No	No	ICI-mono	>= 50% (high)	1	1	1.9	0	10.3
patient_694	> 65	Male	Former	lung adenocarcinoma	IVA	No	No	ICI-chemo	1%-49% (intermediate)	2	0	28.37	0	28.4
patient_695	18-65	Male	Former	lung adenocarcinoma	IVA	No	No	ICI-mono	>= 50% (high)	1	0	30.1	0	33.23
patient_696	18-65	Female	Former	lung adenocarcinoma	IVA	No	No	ICI-chemo	< 1% (low)	1	1	25.27	0	32.53
patient_697	> 65	Female	Former	lung adenocarcinoma	IVB	No	No	ICI-mono	1%-49% (intermediate)	1	1	9.13	1	29.83
patient_698	18-65	Male	Current	lung adenocarcinoma	IVA	No	Yes	ICI-chemo	1%-49% (intermediate)	1	0	31.37	0	32
patient_699	18-65	Female	Former	lung adenocarcinoma	IVB	No	Yes	ICI-mono	>= 50% (high)	1	1	2.57	1	8.83
patient_700	18-65	Male	Former	lung adenocarcinoma	IVA	No	No	ICI-chemo	1%-49% (intermediate)	1	0	10.33	0	10.83
patient_701	> 65	Female	Former	lung adenocarcinoma	IVB	Yes	No	ICI-mono	unknown	3	1	2.1	0	19.6
patient_702	> 65	Female	Current	lung adenocarcinoma	IVB	No	No	ICI-chemo	1%-49% (intermediate)	1	0	31.37	0	31.73
patient_703	18-65	Male	Former	lung adenocarcinoma	IVA	No	No	ICI-mono	< 1% (low)	2	1	14.03	1	23.7
patient_704	> 65	Male	Current	lung adenocarcinoma	IVA	No	No	ICI-mono	1%-49% (intermediate)	1	1	0.43	0	3.27
patient_705	18-65	Male	Current	lung squamous cell carcinoma	IVB	No	Yes	ICI-mono	< 1% (low)	2	1	1.43	1	1.83
patient_706	18-65	Female	Never	lung adenocarcinoma	IVA	No	No	ICI-chemo	< 1% (low)	2	1	22.57	0	23.1
patient_707	18-65	Male	Never	lung adenocarcinoma	IVB	No	Yes	ICI-mono	1%-49% (intermediate)	2	1	2.77	1	14.4
patient_708	18-65	Female	Former	lung adenocarcinoma	IVA	No	No	ICI-chemo	< 1% (low)	1	1	29.6	0	29.6
patient_709	> 65	Male	Former	lung adenocarcinoma	IVB	No	Yes	ICI-mono	>= 50% (high)	1	1	9	0	30.1
patient_710	> 65	Male	Former	lung adenocarcinoma	IVA	No	No	ICI-mono	< 1% (low)	2	1	19.43	1	25.4
patient_711	18-65	Male	Never	lung squamous cell carcinoma	IVB	No	No	ICI-mono	unknown	2	1	1.3	0	1.4
patient_712	18-65	Male	Former	lung adenocarcinoma	IVB	No	No	ICI-chemo	< 1% (low)	1	1	2.03	1	12.93
patient_713	18-65	Male	Former	lung adenocarcinoma	IVB	No	No	ICI-mono	1%-49% (intermediate)	2	1	4.27	0	16.07
patient_714	> 65	Female	Never	lung adenocarcinoma	IVA	No	No	ICI-chemo	1%-49% (intermediate)	1	1	6.03	0	31.43
patient_715	18-65	Male	Current	lung adenocarcinoma	IVA	No	No	ICI-mono	1%-49% (intermediate)	1	1	6.57	0	7.83
patient_716	> 65	Male	Former	lung adenocarcinoma	IVA	No	No	ICI-chemo	1%-49% (intermediate)	1	1	28.53	0	30.03
patient_717	> 65	Male	Current	lung adenocarcinoma	IVB	No	No	ICI-chemo	1%-49% (intermediate)	1	1	2.1	1	7.13
patient_718	18-65	Female	Former	lung squamous cell carcinoma	IVA	No	No	ICI-mono	unknown	2	1	3.17	1	19.1
patient_719	> 65	Female	Current	lung adenocarcinoma	IVB	No	Yes	ICI-chemo	1%-49% (intermediate)	1	0	30.57	0	30.8
patient_720	> 65	Male	Former	lung squamous cell carcinoma	IVB	Yes	No	ICI-mono	1%-49% (intermediate)	1	0	1.37	1	4.77
patient_721	> 65	Male	Former	lung adenocarcinoma	IVA	No	Yes	ICI-chemo	>= 50% (high)	1	0	29.5	0	31.4
patient_722	18-65	Male	Current	lung adenocarcinoma	IVB	No	No	ICI-mono	>= 50% (high)	1	1	1.33	0	18.2
patient_723	18-65	Male	Current	lung adenocarcinoma	IVB	No	No	ICI-chemo	< 1% (low)	1	1	8.03	0	27.2
patient_724	18-65	Male	Former	lung adenocarcinoma	IVB	No	No	ICI-chemo	< 1% (low)	1	1	4.47	1	13.13
patient_725	18-65	Female	Former	lung adenocarcinoma	IVA	No	Yes	ICI-mono	< 1% (low)	4	1	1.3	0	4.4
patient_726	> 65	Male	Current	lung adenocarcinoma	IVB	No	Yes	ICI-mono	< 1% (low)	2	1	1.37	1	2.27
patient_727	> 65	Male	Former	lung squamous cell carcinoma	IVB	No	No	ICI-mono	< 1% (low)	2	0	22.23	0	24.43
patient_728	18-65	Male	Former	lung adenocarcinoma	IVA	No	No	ICI-chemo	< 1% (low)	1	1	2.8	0	26.27
patient_729	18-65	Male	Former	lung adenocarcinoma	IVA	No	No	ICI-chemo	< 1% (low)	1	1	8.83	1	10.57
patient_730	> 65	Male	Former	lung adenocarcinoma	IVA	No	No	ICI-mono	unknown	2	1	1.8	0	34.57
patient_731	> 65	Male	Former	lung adenocarcinoma	IVA	No	No	ICI-mono	>= 50% (high)	1	0	6.73	0	9.57
patient_732	18-65	Female	Former	lung adenocarcinoma	IVB	No	No	ICI-chemo	1%-49% (intermediate)	1	1	5.97	1	6.7
patient_733	> 65	Female	Never	lung adenocarcinoma	IVB	No	Yes	ICI-chemo	1%-49% (intermediate)	1	1	5.03	1	16.57
patient_734	> 65	Male	Former	lung adenocarcinoma	IVA	No	No	ICI-chemo	< 1% (low)	1	1	7.67	1	11.5
patient_735	> 65	Female	Former	lung adenocarcinoma	IVB	Yes	No	ICI-chemo	< 1% (low)	1	1	9.7	0	10.17
patient_736	18-65	Female	Former	lung adenocarcinoma	IVB	No	No	ICI-mono	1%-49% (intermediate)	1	1	1	1	10.13
patient_737	> 65	Male	Former	lung squamous cell carcinoma	IVB	No	No	ICI-mono	< 1% (low)	2	1	1.87	0	12.37
patient_738	18-65	Male	Current	lung adenocarcinoma	IVB	No	No	ICI-chemo	1%-49% (intermediate)	2	1	4.4	0	16.1
patient_739	> 65	Female	Former	other	IVB	No	Yes	ICI-chemo	unknown	1	1	18.07	1	26.43
patient_740	18-65	Male	Never	lung adenocarcinoma	IVA	Yes	No	ICI-chemo	>= 50% (high)	1	0	14.93	0	17.7
patient_741	18-65	Female	Never	lung adenocarcinoma	IVB	Yes	No	ICI-chemo	>= 50% (high)	1	1	3.03	0	20.97
patient_742	> 65	Female	Former	lung adenocarcinoma	IVB	No	No	ICI-chemo	>= 50% (high)	1	1	5.33	1	14.87
patient_743	18-65	Male	Former	lung adenocarcinoma	IVA	No	No	ICI-chemo	unknown	1	1	9.1	1	9.1
patient_744	18-65	Female	Former	lung adenocarcinoma	IVB	No	Yes	ICI-mono	>= 50% (high)	1	0	28.5	0	28.57
patient_745	18-65	Female	Current	other	IVA	No	Yes	ICI-mono	>= 50% (high)	1	0	30.6	0	31.2
patient_746	> 65	Female	Never	lung adenocarcinoma	IVB	Yes	Yes	ICI-chemo	>= 50% (high)	1	1	5.03	1	19.13
patient_747	18-65	Male	Never	lung adenocarcinoma	IVB	No	Yes	ICI-mono	< 1% (low)	2	1	1.87	0	23.87
patient_748	18-65	Female	Former	lung adenocarcinoma	IVA	No	No	ICI-chemo	1%-49% (intermediate)	1	0	29.6	0	30.07
patient_749	18-65	Male	Former	lung adenocarcinoma	IVB	No	Yes	ICI-chemo	< 1% (low)	2	1	4.77	0	11.13
patient_750	> 65	Male	Former	lung adenocarcinoma	IVA	No	Yes	ICI-mono	>= 50% (high)	1	1	28.23	0	28.83
patient_751	18-65	Female	Never	lung adenocarcinoma	IVA	No	No	ICI-chemo	1%-49% (intermediate)	1	1	6.97	0	29.9
patient_752	> 65	Female	Former	lung squamous cell carcinoma	IVA	No	No	ICI-chemo	1%-49% (intermediate)	1	1	1.57	1	1.57
patient_753	18-65	Female	Former	lung adenocarcinoma	IVA	No	No	ICI-mono	1%-49% (intermediate)	2	1	1.87	1	9.33
patient_754	> 65	Female	Former	lung adenocarcinoma	IVA	No	No	ICI-chemo	>= 50% (high)	1	0	28.6	0	29.17
patient_755	> 65	Female	Never	lung adenocarcinoma	IVA	No	No	ICI-chemo	< 1% (low)	1	1	2.63	1	13.27
patient_756	> 65	Male	Former	lung squamous cell carcinoma	IVA	No	Yes	ICI-mono	< 1% (low)	2	0	5.5	0	7.93
patient_757	18-65	Male	Current	lung adenocarcinoma	IVA	No	No	ICI-chemo	< 1% (low)	1	1	24.83	0	28.7
patient_758	> 65	Male	Former	lung adenocarcinoma	IVB	Yes	Yes	ICI-chemo	< 1% (low)	1	1	1.37	1	1.67
patient_759	18-65	Female	Never	lung adenocarcinoma	IVB	Yes	Yes	ICI-mono	< 1% (low)	2	1	5.1	1	14.53
patient_760	18-65	Female	Never	lung adenocarcinoma	IVB	No	Yes	ICI-chemo	>= 50% (high)	1	1	12.27	1	21.07
patient_762	18-65	Male	Former	lung adenocarcinoma	IVB	No	Yes	ICI-chemo	< 1% (low)	1	1	1.6	1	1.6
patient_763	18-65	Female	Current	lung adenocarcinoma	IVA	No	No	ICI-chemo	1%-49% (intermediate)	1	0	27.73	0	27.9
patient_764	18-65	Female	Current	other	IVB	Yes	No	ICI-chemo	< 1% (low)	1	1	2.1	0	5.07
patient_765	18-65	Female	Former	lung squamous cell carcinoma	IVA	No	No	ICI-mono	1%-49% (intermediate)	1	1	10.1	1	25.17
patient_766	> 65	Male	Former	lung adenocarcinoma	IVB	No	No	ICI-mono	>= 50% (high)	1	1	10.17	0	27.63
patient_767	> 65	Female	Former	lung adenocarcinoma	IVA	No	No	ICI-mono	< 1% (low)	2	1	8.73	1	13.67
patient_768	> 65	Male	Current	lung adenocarcinoma	IVB	No	No	ICI-chemo	unknown	1	1	12.5	1	23.47
patient_769	> 65	Male	Former	lung adenocarcinoma	IVA	No	Yes	ICI-chemo	1%-49% (intermediate)	1	1	8.3	1	17.6
patient_770	> 65	Male	Former	lung adenocarcinoma	IVB	No	No	ICI-mono	< 1% (low)	2	1	1.4	0	4.2
patient_771	18-65	Female	Never	lung adenocarcinoma	IVA	No	Yes	ICI-mono	< 1% (low)	2	1	2.03	0	3.03
patient_772	> 65	Female	Former	other	IVA	No	No	ICI-mono	1%-49% (intermediate)	1	1	1.4	1	7.1
patient_773	> 65	Male	Current	lung adenocarcinoma	IVB	No	No	ICI-chemo	>= 50% (high)	1	0	5.73	1	8.97
patient_774	> 65	Female	Former	lung adenocarcinoma	IVA	No	No	ICI-chemo	>= 50% (high)	1	1	8.67	0	16.5
patient_775	> 65	Male	Former	lung adenocarcinoma	IVA	No	No	ICI-mono	>= 50% (high)	1	1	8.7	0	12.07
patient_776	18-65	Female	Former	lung adenocarcinoma	IVB	No	Yes	ICI-mono	>= 50% (high)	1	0	21.07	0	26.83
patient_777	18-65	Female	Current	lung adenocarcinoma	IVB	No	Yes	ICI-chemo	1%-49% (intermediate)	1	1	11.7	1	15.33
patient_778	> 65	Male	Former	lung adenocarcinoma	IVB	No	No	ICI-mono	>= 50% (high)	1	0	24.33	0	24.33
patient_779	18-65	Male	Former	lung squamous cell carcinoma	IVA	No	No	ICI-chemo	1%-49% (intermediate)	1	1	11.9	0	13.93
patient_780	> 65	Male	Former	lung adenocarcinoma	IVB	No	No	ICI-chemo	unknown	1	1	5.67	1	5.67
patient_781	> 65	Female	Former	lung adenocarcinoma	IVA	No	No	ICI-chemo	< 1% (low)	1	0	2.53	0	2.53
patient_782	18-65	Female	Former	lung adenocarcinoma	IVB	No	Yes	ICI-chemo	>= 50% (high)	1	1	4.43	1	12.7
patient_783	> 65	Male	Former	lung adenocarcinoma	IVB	No	No	ICI-chemo	1%-49% (intermediate)	1	1	8.77	1	10
patient_784	18-65	Male	Former	lung adenocarcinoma	IVB	No	No	ICI-chemo	1%-49% (intermediate)	1	1	6.73	1	11.9
patient_785	18-65	Female	Never	lung adenocarcinoma	IVB	No	No	ICI-mono	1%-49% (intermediate)	2	1	1.27	1	1.5
patient_786	18-65	Female	Never	lung adenocarcinoma	IVA	No	No	ICI-chemo	< 1% (low)	1	1	1.37	1	8.57
patient_787	18-65	Female	Current	other	IVB	No	No	ICI-mono	unknown	3	1	2.27	0	2.87
patient_788	18-65	Male	Current	lung adenocarcinoma	IVB	No	No	ICI-chemo	< 1% (low)	1	0	20.8	0	25.07
patient_789	18-65	Male	Never	lung adenocarcinoma	IVA	No	No	ICI-chemo	1%-49% (intermediate)	1	0	3.5	0	15.93
patient_790	> 65	Male	Former	lung adenocarcinoma	IVB	No	Yes	ICI-chemo	1%-49% (intermediate)	1	1	7.97	1	7.97
patient_791	> 65	Male	Former	lung adenocarcinoma	IVB	No	Yes	ICI-chemo	1%-49% (intermediate)	1	1	7.03	0	8.17
patient_792	18-65	Female	Former	lung adenocarcinoma	IVB	No	Yes	ICI-chemo	unknown	1	1	20.8	0	27.1
patient_793	18-65	Female	Former	lung adenocarcinoma	IVB	No	Yes	ICI-mono	>= 50% (high)	1	0	18	0	18.23
patient_794	18-65	Male	Never	lung adenocarcinoma	IVB	No	No	ICI-mono	< 1% (low)	3	1	1.67	0	12.57
patient_795	18-65	Male	Never	lung adenocarcinoma	IVB	No	No	ICI-mono	1%-49% (intermediate)	2	1	5.8	0	22.33
patient_796	18-65	Male	Former	lung adenocarcinoma	IVA	No	No	ICI-chemo	unknown	1	1	14.63	0	25.17
patient_797	18-65	Female	Former	lung adenocarcinoma	IVA	No	No	ICI-chemo	>= 50% (high)	1	0	7.47	0	7.53
patient_798	> 65	Male	Former	lung adenocarcinoma	IVB	No	Yes	ICI-mono	< 1% (low)	1	0	4.13	0	12.03
patient_799	18-65	Female	Never	lung adenocarcinoma	IVA	No	No	ICI-mono	unknown	1	1	5.77	0	5.9
patient_800	> 65	Male	Never	lung adenocarcinoma	IVB	No	No	ICI-mono	< 1% (low)	1	1	2	0	11.43
patient_801	18-65	Male	Former	lung adenocarcinoma	IVA	No	Yes	ICI-chemo	< 1% (low)	1	1	7	0	9.63
patient_802	18-65	Male	Current	lung adenocarcinoma	IVB	No	Yes	ICI-chemo	< 1% (low)	1	1	6.47	1	6.47
patient_803	> 65	Male	Former	lung adenocarcinoma	IVB	No	No	ICI-chemo	< 1% (low)	1	1	12.33	0	12.37
patient_804	18-65	Female	Former	lung adenocarcinoma	IVA	No	No	ICI-chemo	>= 50% (high)	1	0	7.67	0	7.83
patient_805	> 65	Male	Never	lung adenocarcinoma	IVA	No	No	ICI-chemo	1%-49% (intermediate)	1	0	19.57	1	25.57
patient_806	> 65	Male	Former	lung squamous cell carcinoma	IVA	No	No	ICI-mono	>= 50% (high)	1	1	4.67	1	14.7
patient_807	18-65	Male	Former	lung squamous cell carcinoma	IVA	No	No	ICI-mono	unknown	1	1	3.13	1	8.23
patient_808	> 65	Male	Former	lung squamous cell carcinoma	IVB	No	No	ICI-mono	1%-49% (intermediate)	1	1	3.63	1	3.63
patient_809	> 65	Male	Current	lung adenocarcinoma	IVA	No	No	ICI-chemo	1%-49% (intermediate)	1	1	18.17	0	22.37
patient_810	18-65	Male	Former	lung adenocarcinoma	IVB	No	No	ICI-chemo	unknown	1	1	1.4	1	3.43
patient_811	> 65	Female	Former	lung adenocarcinoma	IVA	No	No	ICI-mono	>= 50% (high)	1	1	0.57	1	0.57
patient_812	18-65	Female	Never	lung adenocarcinoma	IVB	No	No	ICI-chemo	< 1% (low)	1	1	4.47	0	19.73
patient_813	18-65	Male	Never	lung adenocarcinoma	IVA	No	No	ICI-chemo	1%-49% (intermediate)	1	0	1.4	0	24.87
patient_814	> 65	Male	Former	lung adenocarcinoma	IVB	No	No	ICI-chemo	< 1% (low)	1	0	26	0	26.23
patient_815	18-65	Male	Current	lung adenocarcinoma	IVB	No	Yes	ICI-chemo	>= 50% (high)	1	0	25.87	0	25.9
patient_816	> 65	Male	Former	lung adenocarcinoma	IVA	No	No	ICI-chemo	< 1% (low)	1	0	6.33	0	6.37
patient_817	18-65	Female	Never	lung adenocarcinoma	IVB	No	No	ICI-mono	< 1% (low)	2	1	12.17	0	36.4
patient_818	18-65	Male	Former	lung adenocarcinoma	IVA	No	No	ICI-mono	< 1% (low)	1	0	21.17	0	23.1
patient_819	> 65	Male	Former	lung adenocarcinoma	IVB	No	No	ICI-chemo	unknown	1	1	9.1	0	14.2
patient_820	18-65	Male	Former	lung squamous cell carcinoma	IVA	No	No	ICI-mono	unknown	1	1	5.73	1	13.13
patient_821	18-65	Female	Former	lung adenocarcinoma	IVB	No	No	ICI-chemo	1%-49% (intermediate)	1	0	25.3	0	25.3
patient_822	> 65	Female	Former	other	IVB	No	Yes	ICI-mono	>= 50% (high)	1	1	22.83	0	24.3
patient_823	18-65	Male	Never	lung adenocarcinoma	IVB	No	No	ICI-chemo	unknown	1	1	6.47	1	20.17
patient_824	> 65	Male	Former	lung adenocarcinoma	IVB	Yes	Yes	ICI-mono	>= 50% (high)	2	1	1.4	0	1.4
patient_825	> 65	Female	Former	lung adenocarcinoma	IVB	Yes	Yes	ICI-chemo	1%-49% (intermediate)	1	1	5.33	0	6.07
patient_826	> 65	Female	Never	lung adenocarcinoma	IVB	No	No	ICI-chemo	1%-49% (intermediate)	1	0	2.13	1	6.3
patient_827	> 65	Male	Current	lung adenocarcinoma	IVA	No	No	ICI-chemo	1%-49% (intermediate)	1	0	10.23	0	10.93
patient_828	18-65	Female	Former	lung adenocarcinoma	IVA	No	No	ICI-chemo	< 1% (low)	1	0	1	0	3.1
patient_829	> 65	Male	Current	lung adenocarcinoma	IVB	No	No	ICI-mono	>= 50% (high)	2	1	3.53	0	8.7
patient_830	> 65	Male	Former	lung adenocarcinoma	IVB	Yes	No	ICI-chemo	unknown	1	1	2.03	1	3.83
patient_831	18-65	Male	Former	lung adenocarcinoma	IVA	No	No	ICI-chemo	1%-49% (intermediate)	1	1	3.33	0	16.4
patient_832	18-65	Female	Never	lung adenocarcinoma	IVB	No	Yes	ICI-mono	unknown	3	1	5.6	1	8.03
patient_833	18-65	Female	Former	lung adenocarcinoma	IVB	No	No	ICI-chemo	>= 50% (high)	1	0	2.57	0	4.37
patient_834	> 65	Male	Never	lung adenocarcinoma	IVB	No	Yes	ICI-mono	>= 50% (high)	1	1	2.57	0	6.2
patient_835	> 65	Female	Never	lung adenocarcinoma	IVA	No	No	ICI-chemo	unknown	2	1	1.87	0	1.87
patient_836	18-65	Male	Former	lung squamous cell carcinoma	IVB	Yes	No	ICI-mono	>= 50% (high)	1	1	4.8	0	9.77
patient_837	> 65	Male	Former	lung squamous cell carcinoma	IVB	Yes	No	ICI-chemo	< 1% (low)	1	1	6.47	1	12.1
patient_838	18-65	Male	Former	lung adenocarcinoma	IVB	No	No	ICI-mono	>= 50% (high)	1	0	21.63	0	21.7
patient_839	18-65	Female	Current	lung squamous cell carcinoma	IVA	No	No	ICI-mono	>= 50% (high)	1	1	1.3	0	2.23
patient_840	18-65	Male	Never	lung adenocarcinoma	IVB	No	No	ICI-chemo	>= 50% (high)	1	0	21.43	0	23.53
patient_841	> 65	Male	Never	lung squamous cell carcinoma	IVB	No	No	ICI-mono	>= 50% (high)	1	1	2.17	0	25.57
patient_842	18-65	Male	Never	lung adenocarcinoma	IVB	No	No	ICI-chemo	1%-49% (intermediate)	1	1	6.77	1	7.47
patient_843	> 65	Male	Current	lung adenocarcinoma	IVB	No	No	ICI-chemo	unknown	1	1	5.67	0	15.2
patient_844	18-65	Male	Former	lung adenocarcinoma	IVA	No	No	ICI-mono	< 1% (low)	1	1	3.13	1	14.47
patient_845	18-65	Female	Former	lung adenocarcinoma	IVB	No	Yes	ICI-mono	< 1% (low)	2	0	23.97	0	25.57
patient_846	18-65	Female	Former	lung adenocarcinoma	IVB	No	Yes	ICI-mono	>= 50% (high)	1	0	21.67	0	24.07
patient_847	18-65	Female	Former	lung adenocarcinoma	IVB	No	No	ICI-mono	unknown	1	1	1.6	0	4.23
patient_848	18-65	Female	Current	lung squamous cell carcinoma	IVB	No	No	ICI-mono	< 1% (low)	1	1	1.77	1	9.83
patient_849	18-65	Female	Former	lung adenocarcinoma	IVB	No	Yes	ICI-chemo	1%-49% (intermediate)	1	1	4.47	0	22.97
patient_850	> 65	Male	Current	lung squamous cell carcinoma	IVA	No	No	ICI-mono	1%-49% (intermediate)	1	1	11.2	1	11.83
patient_851	> 65	Female	Never	lung squamous cell carcinoma	IVA	No	No	ICI-mono	1%-49% (intermediate)	1	1	3.3	1	11.57
patient_852	18-65	Male	Former	lung adenocarcinoma	IVB	No	Yes	ICI-mono	>= 50% (high)	2	1	5.37	1	16.93
patient_853	18-65	Female	Former	lung adenocarcinoma	IVA	No	No	ICI-chemo	unknown	1	1	1.87	0	7.9
patient_854	> 65	Male	Current	lung squamous cell carcinoma	IVB	No	No	ICI-mono	unknown	2	1	33.47	0	38.43
patient_855	> 65	Female	Former	lung adenocarcinoma	IVB	No	Yes	ICI-mono	unknown	2	1	2.83	0	21.53
patient_856	> 65	Male	Former	lung adenocarcinoma	IVB	Yes	No	ICI-mono	>= 50% (high)	1	0	21	0	21.1
patient_857	> 65	Female	Former	lung adenocarcinoma	IVA	No	No	ICI-chemo	1%-49% (intermediate)	1	1	22.13	0	25.03
patient_858	18-65	Male	Former	lung squamous cell carcinoma	IVB	No	Yes	ICI-mono	>= 50% (high)	1	1	5.53	1	5.53
patient_859	18-65	Male	Current	other	IVB	No	Yes	ICI-mono	1%-49% (intermediate)	2	1	1.13	0	3.1
patient_860	> 65	Male	Former	lung adenocarcinoma	IVA	No	No	ICI-chemo	unknown	1	1	10.03	1	17.6
patient_861	> 65	Male	Former	lung adenocarcinoma	IVA	No	No	ICI-mono	>= 50% (high)	1	0	17.33	0	19.57
patient_862	> 65	Female	Never	lung adenocarcinoma	IVB	No	No	ICI-chemo	>= 50% (high)	1	1	9.13	1	19.07
patient_863	> 65	Male	Never	lung squamous cell carcinoma	IVA	No	No	ICI-mono	< 1% (low)	2	1	2.93	0	7.37
patient_864	> 65	Male	Former	lung adenocarcinoma	IVB	No	Yes	ICI-chemo	1%-49% (intermediate)	1	1	2.3	1	2.3
patient_865	18-65	Male	Former	lung squamous cell carcinoma	IVA	No	No	ICI-chemo	1%-49% (intermediate)	2	0	20.7	0	22.13
patient_866	18-65	Male	Former	lung adenocarcinoma	IVA	No	No	ICI-chemo	unknown	1	1	5.1	0	20.53
patient_867	18-65	Female	Never	lung adenocarcinoma	IVB	No	No	ICI-mono	>= 50% (high)	1	1	11.6	1	28.67
patient_868	18-65	Female	Never	lung adenocarcinoma	IVA	No	No	ICI-chemo	< 1% (low)	1	1	3	0	23.53
patient_869	18-65	Male	Never	lung adenocarcinoma	IVB	Yes	Yes	ICI-mono	1%-49% (intermediate)	1	1	0.8	1	15.87
patient_870	18-65	Male	Former	lung adenocarcinoma	IVA	No	No	ICI-mono	>= 50% (high)	1	0	23.5	0	23.5
patient_871	18-65	Female	Never	lung adenocarcinoma	IVB	No	Yes	ICI-chemo	>= 50% (high)	1	1	5.3	1	11.93
patient_872	18-65	Female	Former	lung adenocarcinoma	IVB	No	Yes	ICI-mono	< 1% (low)	1	1	9.07	0	17.23
patient_873	> 65	Male	Former	lung adenocarcinoma	IVA	No	No	ICI-mono	1%-49% (intermediate)	2	1	14.8	0	26
patient_874	> 65	Female	Former	lung adenocarcinoma	IVB	No	No	ICI-mono	>= 50% (high)	1	1	7.37	1	31.7
patient_875	> 65	Male	Former	lung adenocarcinoma	IVB	Yes	No	ICI-chemo	1%-49% (intermediate)	1	0	21.67	0	23.97
patient_876	18-65	Female	Never	lung adenocarcinoma	IVB	No	No	ICI-chemo	1%-49% (intermediate)	1	1	9.97	0	11.2
patient_877	18-65	Female	Never	lung adenocarcinoma	IVB	Yes	No	ICI-chemo	>= 50% (high)	1	1	7.6	1	18.53
patient_878	18-65	Male	Never	lung adenocarcinoma	IVB	No	Yes	ICI-chemo	< 1% (low)	1	1	1.8	1	7.3
patient_879	18-65	Female	Former	lung adenocarcinoma	IVA	No	No	ICI-chemo	1%-49% (intermediate)	1	1	2.47	1	7.57
patient_880	18-65	Male	Former	lung adenocarcinoma	IVB	No	No	ICI-chemo	1%-49% (intermediate)	1	1	1.37	0	4.47
patient_881	> 65	Male	Former	lung adenocarcinoma	IVA	No	No	ICI-chemo	>= 50% (high)	1	0	19.13	0	22.73
patient_882	18-65	Female	Current	lung adenocarcinoma	IVA	No	No	ICI-chemo	< 1% (low)	1	1	4.7	1	5.27
patient_883	18-65	Female	Former	lung adenocarcinoma	IVB	No	No	ICI-chemo	< 1% (low)	1	1	1.4	1	7.53
patient_884	18-65	Male	Former	lung adenocarcinoma	IVA	No	No	ICI-mono	< 1% (low)	2	1	2.03	0	26.73
patient_885	> 65	Male	Former	lung squamous cell carcinoma	IVB	No	No	ICI-mono	< 1% (low)	2	1	1.63	0	20.6
patient_886	18-65	Male	Current	lung adenocarcinoma	IVB	Yes	Yes	ICI-mono	< 1% (low)	2	1	2.37	0	13.8
patient_887	18-65	Male	Never	lung adenocarcinoma	IVB	No	Yes	ICI-chemo	1%-49% (intermediate)	1	1	21.17	0	23.27
patient_888	18-65	Male	Former	lung squamous cell carcinoma	IVA	No	No	ICI-mono	1%-49% (intermediate)	1	0	3.3	0	3.33
patient_889	> 65	Male	Current	lung squamous cell carcinoma	IVB	No	No	ICI-mono	unknown	2	1	9.97	1	9.97
patient_890	> 65	Male	Current	lung adenocarcinoma	IVA	No	No	ICI-mono	1%-49% (intermediate)	1	1	8.4	0	9.4
patient_891	18-65	Male	Current	lung adenocarcinoma	IVB	No	Yes	ICI-chemo	< 1% (low)	1	1	1.57	0	14.57
patient_892	> 65	Female	Never	lung adenocarcinoma	IVB	No	No	ICI-chemo	unknown	1	1	10.47	0	23.1
patient_893	> 65	Male	Former	lung adenocarcinoma	IVA	No	No	ICI-chemo	< 1% (low)	1	1	11.53	0	16.8
patient_894	> 65	Male	Current	lung adenocarcinoma	IVB	No	Yes	ICI-chemo	1%-49% (intermediate)	1	1	2.67	1	2.67
patient_895	18-65	Male	Current	lung adenocarcinoma	IVB	No	No	ICI-mono	< 1% (low)	2	1	2.5	1	2.5
patient_896	18-65	Male	Former	lung adenocarcinoma	IVA	No	No	ICI-chemo	unknown	2	1	15.8	1	32.07
patient_897	> 65	Female	Never	lung adenocarcinoma	IVA	No	No	ICI-chemo	< 1% (low)	1	0	5.33	0	5.37
patient_898	> 65	Male	Never	lung adenocarcinoma	IVA	No	No	ICI-mono	< 1% (low)	2	1	3.87	0	15.13
patient_899	18-65	Male	Former	lung adenocarcinoma	IVB	No	No	ICI-chemo	< 1% (low)	2	1	2.03	0	8.47
patient_900	> 65	Female	Never	lung squamous cell carcinoma	IVA	No	No	ICI-chemo	>= 50% (high)	1	1	6.57	0	7.73
patient_901	18-65	Male	Former	lung adenocarcinoma	IVB	No	Yes	ICI-mono	< 1% (low)	2	1	9.9	0	10.77
patient_902	18-65	Male	Never	lung adenocarcinoma	IVA	No	No	ICI-mono	>= 50% (high)	1	1	7.63	0	30.87
patient_903	18-65	Female	Never	lung adenocarcinoma	IVA	No	No	ICI-chemo	< 1% (low)	2	0	15.27	0	15.3
patient_904	> 65	Female	Former	lung adenocarcinoma	IVB	No	No	ICI-mono	1%-49% (intermediate)	2	1	3.93	0	7.9
patient_905	> 65	Male	Former	lung adenocarcinoma	IVA	No	No	ICI-chemo	1%-49% (intermediate)	1	0	1.27	0	1.77
patient_906	> 65	Male	Never	lung adenocarcinoma	IVA	No	No	ICI-chemo	< 1% (low)	1	0	16.07	0	20.8
patient_907	18-65	Male	Former	lung adenocarcinoma	IVB	No	Yes	ICI-chemo	unknown	1	0	10.13	0	21.53
patient_908	18-65	Male	Never	lung adenocarcinoma	IVA	No	No	ICI-chemo	>= 50% (high)	1	0	10.97	0	12.47
patient_909	> 65	Female	Current	lung adenocarcinoma	IVB	No	No	ICI-chemo	1%-49% (intermediate)	2	1	4.9	1	10.3
patient_910	> 65	Male	Former	lung squamous cell carcinoma	IVB	No	No	ICI-mono	< 1% (low)	1	1	11.63	0	22.43
patient_911	18-65	Male	Never	lung adenocarcinoma	IVA	No	No	ICI-chemo	1%-49% (intermediate)	1	1	3.1	0	5.63
patient_912	18-65	Female	Former	lung squamous cell carcinoma	IVB	Yes	No	ICI-chemo	>= 50% (high)	1	0	22.3	0	22.57
patient_913	18-65	Female	Former	lung adenocarcinoma	IVA	No	No	ICI-mono	< 1% (low)	2	0	20.53	0	24.4
patient_914	18-65	Male	Never	lung adenocarcinoma	IVA	No	No	ICI-chemo	1%-49% (intermediate)	1	1	5.23	0	15.77
patient_915	18-65	Female	Never	lung adenocarcinoma	IVB	No	No	ICI-chemo	1%-49% (intermediate)	2	1	7.2	0	18.63
patient_916	18-65	Female	Never	lung adenocarcinoma	IVB	No	No	ICI-mono	unknown	2	1	3.8	0	7.37
patient_917	18-65	Male	Former	lung squamous cell carcinoma	IVA	No	No	ICI-chemo	< 1% (low)	1	0	11.13	0	13.23
patient_918	> 65	Male	Current	lung adenocarcinoma	IVB	No	No	ICI-chemo	< 1% (low)	1	1	2.97	1	7.47
patient_919	> 65	Male	Former	lung adenocarcinoma	IVA	No	No	ICI-chemo	< 1% (low)	1	1	4.87	0	6.3
patient_920	18-65	Male	Former	lung adenocarcinoma	IVA	No	No	ICI-chemo	1%-49% (intermediate)	1	1	3.07	1	6.8
patient_921	18-65	Female	Former	lung adenocarcinoma	IVB	No	Yes	ICI-chemo	>= 50% (high)	1	0	17.73	0	28
patient_922	18-65	Female	Never	lung adenocarcinoma	IVA	No	No	ICI-chemo	< 1% (low)	1	0	7.67	0	9.43
patient_923	> 65	Female	Current	lung adenocarcinoma	IVB	Yes	Yes	ICI-chemo	1%-49% (intermediate)	1	1	6.17	1	8.6
patient_924	> 65	Male	Former	lung adenocarcinoma	IVB	No	Yes	ICI-chemo	< 1% (low)	1	1	1.37	1	2
patient_925	> 65	Female	Former	lung adenocarcinoma	IVA	No	No	ICI-mono	>= 50% (high)	1	0	20.03	0	20.77
patient_926	> 65	Male	Former	lung adenocarcinoma	IVA	No	No	ICI-chemo	< 1% (low)	1	1	1.6	0	4.67
patient_927	18-65	Male	Former	lung adenocarcinoma	IVB	No	Yes	ICI-chemo	>= 50% (high)	1	0	21.23	0	22.2
patient_928	> 65	Male	Former	lung adenocarcinoma	IVA	No	No	ICI-mono	unknown	1	0	17.2	0	17.23
patient_929	18-65	Male	Never	lung adenocarcinoma	IVB	No	No	ICI-chemo	1%-49% (intermediate)	1	1	16.67	1	16.67
patient_930	> 65	Female	Never	lung adenocarcinoma	IVA	No	No	ICI-mono	1%-49% (intermediate)	3	1	4.4	0	26.13
patient_931	> 65	Female	Never	lung adenocarcinoma	IVA	No	No	ICI-chemo	1%-49% (intermediate)	1	1	5.03	0	11.33
patient_932	18-65	Female	Never	lung adenocarcinoma	IVA	No	No	ICI-chemo	>= 50% (high)	1	0	3.5	0	6.97
patient_933	> 65	Male	Former	lung squamous cell carcinoma	IVB	No	Yes	ICI-chemo	< 1% (low)	1	1	6.13	1	9.47
patient_934	> 65	Female	Former	lung adenocarcinoma	IVA	No	No	ICI-chemo	< 1% (low)	1	0	19.2	0	19.23
patient_935	> 65	Male	Former	lung adenocarcinoma	IVB	No	Yes	ICI-chemo	>= 50% (high)	1	1	22.8	0	23
patient_936	18-65	Female	Current	lung adenocarcinoma	IVA	No	No	ICI-chemo	< 1% (low)	1	1	5.2	0	12.57
patient_937	> 65	Female	Current	lung adenocarcinoma	IVA	No	Yes	ICI-chemo	1%-49% (intermediate)	1	0	9.03	0	9.03
patient_938	> 65	Male	Former	lung adenocarcinoma	IVA	No	No	ICI-mono	>= 50% (high)	1	0	19.77	0	19.83
patient_939	> 65	Male	Former	other	IVA	No	No	ICI-chemo	1%-49% (intermediate)	2	1	4.67	0	13.03
patient_940	18-65	Male	Former	lung squamous cell carcinoma	IVA	No	No	ICI-mono	1%-49% (intermediate)	1	0	10.63	0	11.23
patient_941	18-65	Male	Former	lung adenocarcinoma	IVB	No	No	ICI-chemo	1%-49% (intermediate)	1	1	9.77	1	20.13
patient_942	> 65	Male	Former	lung adenocarcinoma	IVA	No	No	ICI-mono	unknown	1	1	15.07	0	16.67
patient_943	18-65	Male	Former	lung adenocarcinoma	IVB	No	Yes	ICI-chemo	1%-49% (intermediate)	1	1	11.7	1	11.7
patient_944	> 65	Male	Current	lung adenocarcinoma	IVA	No	No	ICI-chemo	unknown	1	1	2.03	1	2.27
patient_945	18-65	Male	Current	lung adenocarcinoma	IVB	Yes	No	ICI-chemo	unknown	1	1	4.43	1	4.43
patient_946	> 65	Female	Former	lung adenocarcinoma	IVA	No	No	ICI-chemo	1%-49% (intermediate)	1	1	12	1	12
patient_947	18-65	Female	Never	lung adenocarcinoma	IVB	Yes	Yes	ICI-mono	>= 50% (high)	1	1	2.8	1	11.5
patient_948	> 65	Male	Former	lung squamous cell carcinoma	IVA	No	No	ICI-mono	unknown	1	1	17.83	1	23.27
patient_949	> 65	Male	Former	lung adenocarcinoma	IVB	No	Yes	ICI-mono	>= 50% (high)	1	1	7.07	1	7.5
patient_950	> 65	Female	Former	lung adenocarcinoma	IVB	Yes	No	ICI-chemo	unknown	1	0	18.93	0	18.97
patient_951	> 65	Female	Former	lung adenocarcinoma	IVA	No	No	ICI-mono	< 1% (low)	2	0	28.73	0	29.1
patient_952	> 65	Male	Never	lung adenocarcinoma	IVB	No	Yes	ICI-chemo	1%-49% (intermediate)	2	0	19.5	0	20.87
patient_953	18-65	Female	Current	lung squamous cell carcinoma	IVA	No	No	ICI-mono	unknown	2	1	2.03	1	10.27
patient_954	> 65	Male	Former	lung squamous cell carcinoma	IVB	No	Yes	ICI-chemo	< 1% (low)	1	1	3.47	0	7.93
patient_955	> 65	Male	Former	lung squamous cell carcinoma	IVA	No	No	ICI-chemo	< 1% (low)	1	1	11.13	1	11.13
patient_956	18-65	Male	Former	lung adenocarcinoma	IVB	Yes	No	ICI-chemo	< 1% (low)	1	1	2.97	1	4.97
patient_957	18-65	Male	Never	lung adenocarcinoma	IVA	No	Yes	ICI-mono	1%-49% (intermediate)	2	0	17.43	0	17.47
patient_958	18-65	Male	Former	lung adenocarcinoma	IVA	No	No	ICI-chemo	1%-49% (intermediate)	1	1	6.53	0	19.47
patient_959	18-65	Male	Former	lung adenocarcinoma	IVA	No	No	ICI-chemo	1%-49% (intermediate)	1	0	2.77	1	8.73
patient_960	18-65	Female	Former	lung adenocarcinoma	IVB	No	No	ICI-chemo	1%-49% (intermediate)	1	1	5.63	1	8.67
patient_961	> 65	Male	Former	lung squamous cell carcinoma	IVB	No	No	ICI-chemo	>= 50% (high)	1	1	1.5	1	2.27
patient_962	> 65	Female	Former	lung adenocarcinoma	IVB	No	No	ICI-chemo	< 1% (low)	1	1	19.27	1	19.27
patient_963	18-65	Male	Never	lung adenocarcinoma	IVB	No	No	ICI-mono	unknown	2	1	9.3	0	21.47
patient_964	> 65	Female	Former	lung adenocarcinoma	IVB	No	No	ICI-chemo	>= 50% (high)	1	1	1.97	0	3
patient_965	18-65	Male	Current	other	IVA	No	No	ICI-chemo	>= 50% (high)	1	0	7.77	0	12.93
patient_966	> 65	Male	Former	lung adenocarcinoma	IVB	No	Yes	ICI-mono	>= 50% (high)	1	1	18.07	0	21.37
patient_967	> 65	Female	Current	lung adenocarcinoma	IVA	No	Yes	ICI-chemo	unknown	1	1	15.53	0	18
patient_968	> 65	Male	Former	lung squamous cell carcinoma	IVA	No	No	ICI-mono	1%-49% (intermediate)	1	1	12.57	1	20.7
patient_969	18-65	Female	Never	lung adenocarcinoma	IVA	No	No	ICI-chemo	< 1% (low)	1	1	6.4	0	7.6
patient_970	> 65	Male	Former	lung adenocarcinoma	IVA	No	No	ICI-chemo	1%-49% (intermediate)	1	0	4.57	0	11.33
patient_971	18-65	Male	Former	lung squamous cell carcinoma	IVB	No	No	ICI-mono	< 1% (low)	2	1	3.07	1	20.67
patient_972	> 65	Male	Former	lung adenocarcinoma	IVB	No	No	ICI-mono	>= 50% (high)	1	0	1.27	0	3.73
patient_973	18-65	Female	Former	lung adenocarcinoma	IVB	No	Yes	ICI-chemo	1%-49% (intermediate)	1	1	13.23	0	17.5
patient_974	18-65	Male	Former	lung adenocarcinoma	IVA	Yes	No	ICI-chemo	1%-49% (intermediate)	1	1	6.93	0	17.77
patient_975	18-65	Female	Never	lung adenocarcinoma	IVB	No	No	ICI-chemo	>= 50% (high)	1	1	5.73	0	17.6
patient_976	18-65	Female	Never	lung adenocarcinoma	IVA	No	No	ICI-chemo	< 1% (low)	1	1	13.17	0	22.07
patient_977	18-65	Female	Never	lung adenocarcinoma	IVB	No	No	ICI-mono	unknown	1	1	7.03	0	22.67
patient_978	18-65	Male	Former	lung adenocarcinoma	IVB	No	Yes	ICI-mono	>= 50% (high)	1	1	1.97	1	1.97
patient_979	> 65	Male	Former	other	IVA	No	No	ICI-chemo	1%-49% (intermediate)	1	0	3.23	0	17.3
patient_980	18-65	Female	Never	other	IVB	No	No	ICI-chemo	< 1% (low)	1	1	6.3	0	18.43
patient_981	> 65	Male	Former	lung adenocarcinoma	IVB	No	No	ICI-chemo	unknown	1	0	8.4	0	9.4
patient_982	> 65	Male	Never	lung squamous cell carcinoma	IVB	Yes	No	ICI-mono	>= 50% (high)	1	0	7.33	0	8.9
patient_983	> 65	Female	Former	lung adenocarcinoma	IVB	Yes	No	ICI-chemo	unknown	1	1	14.43	0	17.37
patient_984	18-65	Male	Former	lung adenocarcinoma	IVB	Yes	Yes	ICI-chemo	>= 50% (high)	1	1	1.87	0	4.93
patient_985	18-65	Male	Former	lung adenocarcinoma	IVB	Yes	No	ICI-chemo	1%-49% (intermediate)	1	1	4.6	1	7.67
patient_986	18-65	Female	Current	lung adenocarcinoma	IVB	Yes	Yes	ICI-mono	>= 50% (high)	2	1	5	0	11.5
patient_987	18-65	Male	Former	lung adenocarcinoma	IVB	Yes	Yes	ICI-chemo	< 1% (low)	1	1	3.67	1	4.37
patient_988	> 65	Male	Former	lung adenocarcinoma	IVA	No	No	ICI-chemo	unknown	1	1	9.1	0	15.7
patient_989	18-65	Male	Former	lung squamous cell carcinoma	IVA	No	No	ICI-mono	1%-49% (intermediate)	1	1	9.8	0	17.57
patient_990	> 65	Male	Former	lung adenocarcinoma	IVA	No	No	ICI-chemo	1%-49% (intermediate)	1	0	15.03	0	17
patient_991	18-65	Female	Never	lung adenocarcinoma	IVB	Yes	No	ICI-chemo	1%-49% (intermediate)	1	1	6.8	1	14.43
patient_992	> 65	Female	Former	lung adenocarcinoma	IVB	Yes	No	ICI-chemo	>= 50% (high)	1	0	15.67	0	18
patient_993	18-65	Female	Former	lung adenocarcinoma	IVA	No	No	ICI-mono	< 1% (low)	1	1	16.47	0	27.07
patient_994	18-65	Female	Former	lung squamous cell carcinoma	IVA	No	No	ICI-chemo	>= 50% (high)	1	1	8.83	0	10.53
patient_995	18-65	Female	Former	lung squamous cell carcinoma	IVB	No	No	ICI-mono	< 1% (low)	4	1	30.7	1	44.13
patient_996	18-65	Male	Former	lung squamous cell carcinoma	IVB	No	Yes	ICI-chemo	< 1% (low)	1	1	0.73	0	5.17
patient_997	18-65	Male	Former	lung squamous cell carcinoma	IVB	No	Yes	ICI-mono	1%-49% (intermediate)	1	1	12.73	1	13.67
patient_998	18-65	Male	Current	lung squamous cell carcinoma	IVB	No	Yes	ICI-chemo	1%-49% (intermediate)	1	1	13.53	0	16.97
patient_999	18-65	Male	Former	lung adenocarcinoma	IVB	No	Yes	ICI-mono	>= 50% (high)	1	1	11.63	0	16.67
patient_1000	> 65	Female	Former	lung adenocarcinoma	IVA	No	No	ICI-mono	1%-49% (intermediate)	1	1	6.9	0	7.5
patient_1001	> 65	Male	Former	lung adenocarcinoma	IVB	No	No	ICI-mono	>= 50% (high)	1	0	4.67	0	5
patient_1002	> 65	Male	Former	lung squamous cell carcinoma	IVB	Yes	No	ICI-mono	1%-49% (intermediate)	3	1	1.17	0	1.83
patient_1003	> 65	Male	Never	lung adenocarcinoma	IVB	No	No	ICI-mono	1%-49% (intermediate)	1	1	2.07	1	9.6
patient_1004	18-65	Female	Never	lung adenocarcinoma	IVA	No	No	ICI-chemo	1%-49% (intermediate)	1	1	4.77	0	21.43
patient_1005	> 65	Female	Former	lung adenocarcinoma	IVB	No	Yes	ICI-mono	>= 50% (high)	1	1	3.03	0	7.87
patient_1006	18-65	Female	Never	lung adenocarcinoma	IVA	No	No	ICI-chemo	>= 50% (high)	1	1	12.83	1	23.43
patient_1007	18-65	Female	Current	lung adenocarcinoma	IVA	No	No	ICI-chemo	1%-49% (intermediate)	1	1	15.97	0	16.23
patient_1008	> 65	Male	Former	lung adenocarcinoma	IVB	Yes	No	ICI-chemo	>= 50% (high)	1	1	12.13	0	14.73
patient_1009	18-65	Male	Former	lung adenocarcinoma	IVA	No	No	ICI-chemo	1%-49% (intermediate)	1	1	1.37	0	7.6
patient_1011	> 65	Female	Former	lung adenocarcinoma	IVA	No	No	ICI-mono	>= 50% (high)	1	1	15.3	0	15.33
patient_1012	18-65	Female	Former	lung adenocarcinoma	IVB	Yes	No	ICI-mono	>= 50% (high)	1	1	1	0	7.77
patient_1013	18-65	Female	Never	lung adenocarcinoma	IVA	No	No	ICI-mono	>= 50% (high)	1	1	1.97	0	15.3
patient_1014	18-65	Male	Current	lung squamous cell carcinoma	IVA	No	No	ICI-chemo	unknown	1	1	2.63	0	2.67
patient_1015	> 65	Male	Former	other	IVB	No	No	ICI-mono	>= 50% (high)	1	0	1.9	0	3.43
patient_1016	> 65	Male	Former	lung adenocarcinoma	IVA	No	No	ICI-mono	>= 50% (high)	1	1	7.07	0	46.73
patient_1017	> 65	Female	Never	lung adenocarcinoma	IVB	No	No	ICI-chemo	>= 50% (high)	1	1	8.5	1	10.83
patient_1018	> 65	Female	Former	lung adenocarcinoma	IVB	No	No	ICI-chemo	unknown	1	0	3.77	0	5.27
patient_1019	18-65	Female	Current	lung adenocarcinoma	IVB	No	Yes	ICI-chemo	unknown	1	1	12.3	0	15.93
patient_1020	> 65	Male	Former	lung adenocarcinoma	IVA	No	Yes	ICI-chemo	unknown	1	0	0.7	0	1.13
patient_1022	> 65	Male	Current	other	IVA	No	Yes	ICI-chemo	< 1% (low)	1	1	3.43	1	6.03
patient_1023	> 65	Female	Never	lung squamous cell carcinoma	IVB	Yes	Yes	ICI-chemo	>= 50% (high)	1	1	2.83	1	2.83
patient_1024	> 65	Male	Never	lung adenocarcinoma	IVA	No	No	ICI-mono	>= 50% (high)	1	0	7	0	8.2
patient_1025	18-65	Female	Current	lung adenocarcinoma	IVA	No	No	ICI-mono	>= 50% (high)	1	1	17.7	0	40.3
patient_1026	18-65	Male	Former	other	IVB	No	Yes	ICI-chemo	< 1% (low)	1	1	0.7	1	5.6
patient_1027	> 65	Male	Never	lung squamous cell carcinoma	IVA	No	No	ICI-chemo	< 1% (low)	1	1	16.77	0	17.97
patient_1028	18-65	Male	Never	lung adenocarcinoma	IVB	Yes	No	ICI-chemo	< 1% (low)	1	1	2.63	0	8.93
patient_1029	> 65	Male	Former	lung adenocarcinoma	IVA	No	No	ICI-mono	unknown	4	1	11.17	0	35.63
patient_1030	18-65	Female	Former	lung adenocarcinoma	IVB	No	No	ICI-chemo	1%-49% (intermediate)	1	1	3.57	0	3.83
patient_1031	18-65	Male	Former	lung adenocarcinoma	IVB	Yes	Yes	ICI-chemo	< 1% (low)	1	1	7.03	0	12.5
patient_1032	18-65	Female	Former	lung adenocarcinoma	IVB	No	No	ICI-chemo	>= 50% (high)	1	1	4.2	1	6.5
patient_1033	18-65	Male	Current	lung adenocarcinoma	IVB	No	No	ICI-chemo	1%-49% (intermediate)	1	1	9.07	0	16.33
patient_1034	18-65	Female	Never	lung adenocarcinoma	IVB	No	No	ICI-chemo	< 1% (low)	1	1	5.2	0	11.13
patient_1035	18-65	Male	Never	lung adenocarcinoma	IVB	Yes	No	ICI-chemo	< 1% (low)	1	1	1.37	0	3.93
patient_1036	18-65	Female	Former	lung adenocarcinoma	IVB	No	No	ICI-mono	>= 50% (high)	1	1	1.4	1	6
patient_1037	> 65	Female	Former	lung adenocarcinoma	IVB	No	No	ICI-chemo	< 1% (low)	1	1	3.47	1	5.3
patient_1038	> 65	Female	Never	lung adenocarcinoma	IVB	No	Yes	ICI-chemo	< 1% (low)	1	1	4.4	0	7.6
patient_1039	18-65	Female	Current	other	IVB	No	Yes	ICI-chemo	>= 50% (high)	1	1	1.37	1	3.63
patient_1040	> 65	Female	Former	lung adenocarcinoma	IVB	No	No	ICI-chemo	>= 50% (high)	1	1	4.63	1	11.9
patient_1041	18-65	Male	Former	lung adenocarcinoma	IVB	No	Yes	ICI-mono	1%-49% (intermediate)	2	0	9.07	0	10.43
patient_1042	18-65	Female	Current	lung adenocarcinoma	IVB	No	Yes	ICI-chemo	1%-49% (intermediate)	1	0	1.33	0	1.33
patient_1043	18-65	Male	Former	lung squamous cell carcinoma	IVB	No	No	ICI-chemo	< 1% (low)	1	1	5.63	0	6.07
patient_1044	18-65	Female	Current	lung adenocarcinoma	IVA	No	No	ICI-mono	>= 50% (high)	1	1	11.67	0	16.63
patient_1045	18-65	Female	Former	lung adenocarcinoma	IVA	No	No	ICI-chemo	unknown	1	0	4.47	0	4.47
patient_1046	> 65	Female	Never	lung adenocarcinoma	IVA	No	No	ICI-chemo	1%-49% (intermediate)	3	1	13.7	0	24.5
patient_1047	18-65	Male	Current	lung adenocarcinoma	IVB	No	No	ICI-mono	>= 50% (high)	1	0	2.47	0	2.57
patient_1048	> 65	Female	Former	lung adenocarcinoma	IVB	No	No	ICI-chemo	< 1% (low)	1	1	12.7	0	13.73
patient_1049	18-65	Male	Former	lung adenocarcinoma	IVA	No	No	ICI-chemo	< 1% (low)	1	1	10.3	0	13.17
patient_1050	18-65	Female	Former	lung adenocarcinoma	IVB	Yes	No	ICI-chemo	>= 50% (high)	1	1	9.07	0	13.1
patient_1051	> 65	Male	Former	lung squamous cell carcinoma	IVB	No	No	ICI-mono	>= 50% (high)	1	1	6.43	1	6.43
patient_1052	18-65	Male	Current	lung adenocarcinoma	IVA	No	Yes	ICI-mono	>= 50% (high)	1	0	22.47	0	23.2
patient_1053	> 65	Male	Former	lung adenocarcinoma	IVB	No	No	ICI-mono	>= 50% (high)	1	0	11.43	0	12.97
patient_1054	18-65	Male	Current	lung squamous cell carcinoma	IVA	No	No	ICI-chemo	1%-49% (intermediate)	1	0	2.03	0	2.7
patient_1055	> 65	Male	Current	lung adenocarcinoma	IVA	No	No	ICI-chemo	>= 50% (high)	1	0	11.4	0	12.83
patient_1056	> 65	Male	Former	lung adenocarcinoma	IVB	No	Yes	ICI-chemo	1%-49% (intermediate)	1	0	2.33	0	2.57
patient_1057	> 65	Female	Former	lung adenocarcinoma	IVA	Yes	No	ICI-chemo	unknown	1	1	5.97	1	5.97
patient_1058	> 65	Female	Former	lung adenocarcinoma	IVA	No	No	ICI-chemo	< 1% (low)	3	1	18.73	0	21.97
patient_1059	> 65	Female	Never	lung adenocarcinoma	IVB	No	Yes	ICI-mono	>= 50% (high)	1	0	9.13	0	9.23
patient_1060	18-65	Male	Former	lung adenocarcinoma	IVB	No	No	ICI-mono	< 1% (low)	3	1	2.97	1	6.07
patient_1061	> 65	Female	Former	lung adenocarcinoma	IVB	No	Yes	ICI-mono	>= 50% (high)	1	1	2.4	1	2.4
patient_1062	18-65	Male	Former	lung adenocarcinoma	IVB	No	No	ICI-chemo	1%-49% (intermediate)	1	0	10.5	0	12.63
patient_1063	> 65	Female	Current	lung adenocarcinoma	IVA	No	No	ICI-mono	>= 50% (high)	1	0	5.57	0	6.23
patient_1064	18-65	Female	Former	lung squamous cell carcinoma	IVB	No	No	ICI-mono	unknown	2	1	7.63	0	21.67
patient_1065	> 65	Male	Former	lung adenocarcinoma	IVA	No	No	ICI-chemo	1%-49% (intermediate)	1	1	8.43	0	10.4
patient_1066	> 65	Female	Never	lung adenocarcinoma	IVB	No	No	ICI-mono	>= 50% (high)	1	0	12.23	0	12.3
patient_1067	18-65	Female	Former	lung adenocarcinoma	IVA	No	No	ICI-chemo	>= 50% (high)	1	1	10.5	0	21.37
patient_1068	18-65	Male	Former	lung adenocarcinoma	IVA	No	No	ICI-chemo	unknown	2	1	10.13	0	26.8
patient_1069	> 65	Male	Former	lung adenocarcinoma	IVA	No	No	ICI-chemo	unknown	1	1	2.73	1	2.73
patient_1070	18-65	Male	Never	lung adenocarcinoma	IVB	Yes	Yes	ICI-chemo	1%-49% (intermediate)	1	1	6.23	0	6.4
patient_1071	18-65	Male	Former	lung adenocarcinoma	IVA	No	No	ICI-mono	1%-49% (intermediate)	1	0	7.4	0	7.7
patient_1072	18-65	Female	Current	lung adenocarcinoma	IVA	No	No	ICI-chemo	< 1% (low)	1	1	1.37	0	6.97
patient_1073	18-65	Male	Former	lung squamous cell carcinoma	IVA	No	No	ICI-chemo	< 1% (low)	1	1	9.1	0	1.57
patient_1074	18-65	Female	Never	lung adenocarcinoma	IVA	No	No	ICI-chemo	1%-49% (intermediate)	1	0	19.97	0	20.1
patient_1075	> 65	Male	Never	lung adenocarcinoma	IVA	No	No	ICI-chemo	1%-49% (intermediate)	1	1	6.93	0	7.03
patient_1076	> 65	Female	Never	lung adenocarcinoma	IVB	No	Yes	ICI-chemo	unknown	2	0	1.1	0	1.1
patient_1077	18-65	Male	Former	lung squamous cell carcinoma	IVB	Yes	No	ICI-mono	>= 50% (high)	1	1	1.5	0	7.43
patient_1078	> 65	Female	Former	lung adenocarcinoma	IVB	Yes	No	ICI-chemo	< 1% (low)	1	1	10.13	0	17.53
patient_1079	18-65	Male	Current	lung adenocarcinoma	IVB	No	No	ICI-chemo	< 1% (low)	2	1	1.43	1	4.43
patient_1080	18-65	Male	Former	lung adenocarcinoma	IVB	Yes	Yes	ICI-chemo	< 1% (low)	1	1	4.7	0	5.27
patient_1081	18-65	Female	Former	lung adenocarcinoma	IVA	No	No	ICI-chemo	unknown	1	1	1.23	1	2.77
patient_1082	> 65	Female	Former	lung adenocarcinoma	IVB	No	No	ICI-mono	unknown	1	0	0.63	0	0.63
patient_1083	18-65	Female	Never	lung adenocarcinoma	IVB	No	No	ICI-chemo	>= 50% (high)	1	1	3.2	1	12.37
patient_1084	> 65	Male	Former	lung squamous cell carcinoma	IVB	No	No	ICI-chemo	1%-49% (intermediate)	1	1	1.4	0	5.6
patient_1085	18-65	Male	Current	lung adenocarcinoma	IVB	Yes	Yes	ICI-chemo	>= 50% (high)	1	1	7.77	0	10.47
patient_1086	18-65	Female	Current	lung adenocarcinoma	IVB	No	Yes	ICI-chemo	1%-49% (intermediate)	1	0	5.37	0	6.37
patient_1087	18-65	Female	Current	lung adenocarcinoma	IVB	No	Yes	ICI-chemo	unknown	2	0	6.47	0	6.67
patient_1088	18-65	Female	Current	lung adenocarcinoma	IVA	No	No	ICI-chemo	>= 50% (high)	1	0	9.7	0	11.8
patient_1089	> 65	Male	Former	lung adenocarcinoma	IVA	No	Yes	ICI-chemo	>= 50% (high)	1	0	10.17	0	10.27
patient_1090	> 65	Male	Former	lung adenocarcinoma	IVB	Yes	No	ICI-chemo	1%-49% (intermediate)	1	1	2.8	1	6.5
patient_1091	18-65	Female	Former	lung adenocarcinoma	IVA	No	No	ICI-chemo	>= 50% (high)	1	1	12.17	0	17.1
patient_1092	> 65	Male	Former	lung squamous cell carcinoma	IVA	No	No	ICI-mono	>= 50% (high)	2	1	2.8	0	5.3
patient_1093	18-65	Male	Former	lung adenocarcinoma	IVB	No	No	ICI-mono	unknown	2	1	5.23	0	10.67
patient_1094	18-65	Male	Former	lung adenocarcinoma	IVB	No	Yes	ICI-mono	>= 50% (high)	1	1	1.07	0	6.07
patient_1095	> 65	Female	Former	lung adenocarcinoma	IVB	No	No	ICI-chemo	unknown	1	0	1.7	0	9.63
patient_1096	> 65	Male	Former	lung squamous cell carcinoma	IVA	No	No	ICI-chemo	< 1% (low)	1	0	6.5	0	9.4
patient_1097	> 65	Female	Former	lung adenocarcinoma	IVB	No	No	ICI-mono	>= 50% (high)	1	0	8.83	0	9
patient_1098	18-65	Male	Former	lung squamous cell carcinoma	IVB	Yes	No	ICI-mono	>= 50% (high)	1	1	23.07	1	23.07
patient_1099	> 65	Female	Current	lung adenocarcinoma	IVA	No	No	ICI-chemo	< 1% (low)	1	0	1.37	0	1.43
patient_1100	> 65	Female	Former	lung adenocarcinoma	IVA	No	No	ICI-chemo	1%-49% (intermediate)	1	1	6.13	0	19.8
patient_1101	> 65	Male	Former	lung adenocarcinoma	IVB	No	Yes	ICI-chemo	>= 50% (high)	1	1	24	0	25.73
patient_1102	> 65	Female	Former	lung adenocarcinoma	IVB	No	Yes	ICI-chemo	1%-49% (intermediate)	1	1	2.07	0	2.83
patient_1103	18-65	Female	Never	lung squamous cell carcinoma	IVB	Yes	No	ICI-chemo	1%-49% (intermediate)	1	0	1.3	0	1.57
patient_1104	18-65	Female	Former	lung adenocarcinoma	IVB	No	Yes	ICI-chemo	unknown	1	1	2.13	0	19.43
patient_1105	18-65	Male	Current	lung adenocarcinoma	IVB	No	No	ICI-chemo	>= 50% (high)	1	1	3.5	1	3.7
patient_1106	18-65	Female	Never	lung adenocarcinoma	IVA	No	No	ICI-chemo	unknown	1	1	1.53	1	2.87
patient_1107	> 65	Female	Former	lung adenocarcinoma	IVA	No	No	ICI-mono	1%-49% (intermediate)	2	1	4.07	0	18.87
patient_1108	18-65	Male	Former	lung adenocarcinoma	IVB	No	Yes	ICI-chemo	>= 50% (high)	1	1	12.9	0	16.03
patient_1109	18-65	Female	Never	lung adenocarcinoma	IVA	No	No	ICI-chemo	1%-49% (intermediate)	1	1	3.6	0	5.73
patient_1110	18-65	Female	Former	lung adenocarcinoma	IVA	No	No	ICI-chemo	< 1% (low)	1	0	5.03	0	6.7
patient_1111	18-65	Male	Former	lung squamous cell carcinoma	IVB	Yes	No	ICI-chemo	1%-49% (intermediate)	1	0	1.9	0	2.03
patient_1112	18-65	Male	Former	lung adenocarcinoma	IVB	Yes	No	ICI-chemo	1%-49% (intermediate)	1	1	5.13	0	9.47
patient_1113	18-65	Male	Former	other	IVB	Yes	Yes	ICI-chemo	1%-49% (intermediate)	1	0	1.77	0	2.57
patient_1114	> 65	Male	Former	lung squamous cell carcinoma	IVB	Yes	No	ICI-chemo	< 1% (low)	1	1	5.33	1	7.53
patient_1115	18-65	Male	Former	lung squamous cell carcinoma	IVA	No	No	ICI-mono	>= 50% (high)	1	0	26.17	0	26.87
patient_1116	> 65	Male	Former	lung adenocarcinoma	IVB	No	No	ICI-chemo	< 1% (low)	1	1	5.03	1	19
patient_1117	> 65	Female	Former	lung adenocarcinoma	IVA	No	No	ICI-chemo	unknown	1	0	3.6	0	3.77
patient_1118	18-65	Female	Former	lung squamous cell carcinoma	IVB	No	No	ICI-chemo	< 1% (low)	1	1	1.53	0	3.17
patient_1119	18-65	Male	Former	lung adenocarcinoma	IVA	No	No	ICI-mono	1%-49% (intermediate)	1	1	6.13	0	6.67
patient_1120	18-65	Female	Never	lung squamous cell carcinoma	IVA	No	No	ICI-mono	< 1% (low)	1	1	4.83	0	17.47
patient_1121	18-65	Female	Former	lung adenocarcinoma	IVA	No	Yes	ICI-chemo	unknown	1	0	6.53	0	9.3
patient_1122	> 65	Female	Never	lung adenocarcinoma	IVA	No	No	ICI-mono	< 1% (low)	3	1	12.07	0	13.73
patient_1123	18-65	Male	Former	lung adenocarcinoma	IVB	No	Yes	ICI-chemo	< 1% (low)	1	1	1.4	0	4.57
patient_1124	18-65	Female	Never	lung adenocarcinoma	IVB	No	No	ICI-chemo	< 1% (low)	2	0	2.63	0	2.63
patient_1125	18-65	Male	Former	lung adenocarcinoma	IVB	No	No	ICI-mono	>= 50% (high)	1	0	4.4	0	7.6
patient_1126	> 65	Male	Former	lung adenocarcinoma	IVB	No	No	ICI-mono	1%-49% (intermediate)	2	1	4.6	0	27.8
patient_1127	18-65	Female	Current	lung adenocarcinoma	IVA	No	No	ICI-mono	1%-49% (intermediate)	2	1	7.67	1	36.77
patient_1128	> 65	Female	Former	lung adenocarcinoma	IVA	No	Yes	ICI-chemo	1%-49% (intermediate)	1	0	4.9	0	7.37
patient_1129	18-65	Male	Never	lung adenocarcinoma	IVA	No	No	ICI-mono	1%-49% (intermediate)	2	1	15.23	1	21.47
patient_1130	18-65	Female	Former	lung adenocarcinoma	IVA	No	No	ICI-chemo	1%-49% (intermediate)	1	1	8.63	0	11.37
patient_1131	18-65	Male	Never	lung adenocarcinoma	IVA	No	No	ICI-chemo	< 1% (low)	1	0	7.2	0	8.4
patient_1132	18-65	Female	Former	lung adenocarcinoma	IVA	No	No	ICI-chemo	< 1% (low)	1	1	2.63	0	10.97
patient_1133	18-65	Female	Former	lung adenocarcinoma	IVB	Yes	No	ICI-chemo	< 1% (low)	1	1	2.8	0	6.6
patient_1134	18-65	Male	Former	lung squamous cell carcinoma	IVA	No	No	ICI-chemo	1%-49% (intermediate)	1	1	7.63	0	9.73
patient_1135	18-65	Female	Former	lung squamous cell carcinoma	IVB	No	No	ICI-mono	unknown	2	1	29.37	0	37.73
patient_1136	18-65	Female	Current	other	IVA	No	No	ICI-mono	unknown	1	1	26.37	0	33.87
patient_1137	18-65	Female	Former	lung adenocarcinoma	IVB	No	Yes	ICI-mono	>= 50% (high)	1	1	4	1	31.17
patient_1138	18-65	Female	Former	lung adenocarcinoma	IVB	No	No	ICI-mono	1%-49% (intermediate)	1	1	3.2	1	3.2
patient_1139	18-65	Female	Former	lung adenocarcinoma	IVA	No	No	ICI-chemo	< 1% (low)	1	1	14.63	0	19.97

## Sheet: Fig_1a_1b_1e_1f
patient_id	Line.of.ICI	ICI.treatment	PFS.Status	PFS	OS.Status	OS
patient_1	1	ICI-chemo	0	2.1	1	14.23
patient_3	1	ICI-mono	1	1.53	1	2.6
patient_4	1	ICI-chemo	1	1.3	1	14.33
patient_5	1	ICI-chemo	1	10.9	1	16.57
patient_6	1	ICI-chemo	1	7.6	1	15.97
patient_8	1	ICI-chemo	1	1.8	1	3.7
patient_9	1	ICI-chemo	1	16.33	1	37.23
patient_10	1	ICI-chemo	1	1.9	1	1.9
patient_15	1	ICI-chemo	1	6.1	1	14.8
patient_16	1	ICI-mono	0	49.2	0	49.23
patient_18	1	ICI-chemo	0	29.43	0	31.73
patient_19	1	ICI-chemo	1	7.07	1	16.97
patient_21	1	ICI-mono	1	1.4	0	45.97
patient_23	1	ICI-chemo	1	6.27	1	8.23
patient_24	1	ICI-mono	1	13.43	1	40.2
patient_25	1	ICI-mono	1	10.23	0	45.87
patient_27	1	ICI-mono	1	2.8	1	10.2
patient_28	1	ICI-chemo	0	29.5	0	29.73
patient_30	1	ICI-mono	1	1.93	0	4.93
patient_31	1	ICI-chemo	1	9.57	0	27.07
patient_32	1	ICI-chemo	1	4.83	1	6.87
patient_34	1	ICI-mono	1	1.87	1	12.27
patient_35	1	ICI-chemo	1	2.57	1	5.37
patient_37	1	ICI-mono	0	3	1	6.7
patient_38	1	ICI-mono	0	29.53	0	29.57
patient_39	1	ICI-chemo	1	4.77	1	8.43
patient_41	1	ICI-chemo	1	1.27	1	5.9
patient_42	1	ICI-mono	1	7.93	1	18.1
patient_44	1	ICI-chemo	1	1.6	0	28.87
patient_48	1	ICI-mono	1	4.77	0	12.97
patient_49	1	ICI-chemo	1	1.17	1	2.53
patient_52	1	ICI-mono	1	9.33	1	28.57
patient_55	1	ICI-chemo	1	8.4	1	10.77
patient_59	1	ICI-mono	1	10.23	0	17.47
patient_60	1	ICI-mono	1	9.3	1	10.27
patient_61	1	ICI-chemo	1	6.2	1	14.87
patient_62	1	ICI-mono	0	46.17	0	47.83
patient_63	1	ICI-chemo	1	12.23	0	25.53
patient_64	1	ICI-mono	1	6	0	19.23
patient_65	1	ICI-chemo	1	1.6	0	2
patient_67	1	ICI-mono	1	1.83	1	8.87
patient_68	1	ICI-mono	1	7	1	9.33
patient_69	1	ICI-mono	1	2.87	1	17.97
patient_70	1	ICI-mono	1	5.27	1	17.33
patient_74	1	ICI-mono	0	2.8	0	3.5
patient_75	1	ICI-chemo	1	13.03	0	13.43
patient_81	1	ICI-mono	1	10.77	1	10.77
patient_83	1	ICI-mono	1	4.1	0	42
patient_85	1	ICI-mono	0	44	0	44
patient_87	1	ICI-mono	1	13.03	1	35.57
patient_89	1	ICI-chemo	1	13.77	0	39.2
patient_94	1	ICI-chemo	1	3.27	1	3.27
patient_96	1	ICI-mono	1	1.83	1	29.03
patient_97	1	ICI-mono	1	1.87	1	3.8
patient_99	1	ICI-mono	1	0.53	1	53.17
patient_101	1	ICI-mono	1	1.27	0	2.7
patient_102	1	ICI-mono	1	5.17	0	5.37
patient_105	1	ICI-mono	1	7.77	1	23.47
patient_106	1	ICI-mono	0	37.1	0	38.23
patient_108	1	ICI-mono	0	8.87	0	8.87
patient_112	1	ICI-mono	1	4.3	0	44.6
patient_121	1	ICI-chemo	0	2.63	1	13.57
patient_122	1	ICI-mono	1	3.5	1	27.73
patient_126	1	ICI-mono	1	3.47	1	7.07
patient_127	1	ICI-mono	1	2	1	46.17
patient_128	1	ICI-mono	1	8.6	1	12.43
patient_134	1	ICI-mono	1	11.4	1	16.47
patient_137	1	ICI-mono	1	5.2	1	13.77
patient_139	1	ICI-mono	1	3.7	0	52
patient_140	1	ICI-chemo	1	12.9	0	19.17
patient_144	1	ICI-mono	1	5.73	0	29.77
patient_147	1	ICI-mono	1	25.13	0	31.93
patient_159	1	ICI-mono	1	3.27	0	4.93
patient_160	1	ICI-chemo	1	3.03	1	22.1
patient_161	1	ICI-chemo	0	23.03	0	23.03
patient_167	1	ICI-mono	1	11.27	0	12.07
patient_170	1	ICI-mono	0	12.1	0	14.37
patient_171	1	ICI-mono	1	3.47	1	11.17
patient_177	1	ICI-chemo	1	8.37	0	19.83
patient_178	1	ICI-chemo	1	34.77	1	66.5
patient_180	1	ICI-mono	1	5.43	1	5.9
patient_185	1	ICI-chemo	1	11.57	1	16.9
patient_186	1	ICI-chemo	1	16.07	1	33.83
patient_190	1	ICI-mono	1	1.2	1	1.5
patient_192	1	ICI-chemo	1	8.63	1	14.97
patient_194	1	ICI-mono	1	2.37	1	5.57
patient_196	1	ICI-mono	1	2.33	1	2.97
patient_197	1	ICI-chemo	1	10.3	1	11.13
patient_199	1	ICI-chemo	1	6.37	1	10.57
patient_200	1	ICI-chemo	1	1.67	1	10.07
patient_201	1	ICI-mono	0	52.53	0	59.1
patient_203	1	ICI-chemo	1	6.27	1	21.7
patient_205	1	ICI-chemo	1	10.7	1	15.77
patient_207	1	ICI-chemo	1	2.87	0	2.87
patient_210	1	ICI-mono	1	2.57	1	15.53
patient_212	1	ICI-mono	1	3.27	0	28.9
patient_213	1	ICI-chemo	1	6.43	1	10.57
patient_214	1	ICI-chemo	1	1.3	1	14.37
patient_215	1	ICI-chemo	1	52.93	0	69.27
patient_216	1	ICI-mono	1	1.3	1	2.63
patient_217	1	ICI-chemo	1	7.23	0	10.47
patient_218	1	ICI-mono	1	15.83	0	25.17
patient_227	1	ICI-mono	1	23.7	0	30.8
patient_231	1	ICI-mono	0	9.57	1	14.23
patient_233	1	ICI-mono	1	1.37	1	9.57
patient_234	1	ICI-chemo	0	20.57	0	20.57
patient_235	1	ICI-chemo	1	10.73	1	55.77
patient_237	1	ICI-chemo	0	1.27	0	2.33
patient_238	1	ICI-mono	1	1.6	1	28.03
patient_240	1	ICI-mono	1	2.3	1	2.3
patient_244	1	ICI-mono	1	2.93	0	3.73
patient_249	1	ICI-mono	1	31.93	1	38.47
patient_254	1	ICI-mono	1	40.07	1	46.63
patient_255	1	ICI-mono	0	45.83	0	47.8
patient_256	1	ICI-mono	0	55.97	0	56.03
patient_265	1	ICI-mono	1	2.27	1	20.77
patient_266	1	ICI-mono	1	31.63	0	42.97
patient_271	1	ICI-mono	1	12.83	1	27.53
patient_274	1	ICI-chemo	1	4.3	1	11.23
patient_278	1	ICI-mono	1	1.87	1	21.1
patient_281	1	ICI-chemo	1	18.77	0	20.2
patient_282	1	ICI-mono	1	10.6	1	16.67
patient_289	1	ICI-mono	0	2.8	0	3.67
patient_293	1	ICI-mono	1	10.6	1	10.6
patient_294	1	ICI-mono	1	6.13	0	29.47
patient_301	1	ICI-mono	0	32	0	32.03
patient_302	1	ICI-mono	0	15.43	1	37.67
patient_303	1	ICI-mono	1	1.87	1	38.5
patient_305	1	ICI-mono	1	2.03	1	9.13
patient_312	1	ICI-mono	1	5.83	1	9.33
patient_315	1	ICI-mono	0	59.3	0	59.33
patient_316	1	ICI-mono	1	18.1	1	31.5
patient_319	1	ICI-chemo	1	21.9	0	49.23
patient_320	1	ICI-mono	1	3.5	1	6.5
patient_325	1	ICI-chemo	1	5.1	1	8.23
patient_332	1	ICI-mono	1	2.03	1	13.77
patient_338	1	ICI-mono	1	1.6	1	9.77
patient_344	1	ICI-chemo	1	16.53	1	29.17
patient_346	1	ICI-mono	1	2.73	0	23.93
patient_347	1	ICI-chemo	1	9.53	0	28.77
patient_349	1	ICI-mono	1	3.93	1	15.93
patient_352	1	ICI-mono	1	17.93	1	19.73
patient_360	1	ICI-mono	1	2.87	1	22.43
patient_363	1	ICI-chemo	0	2.4	0	5.6
patient_364	1	ICI-mono	1	2.13	0	2.87
patient_365	1	ICI-chemo	1	13.57	0	29.43
patient_375	1	ICI-mono	1	38.17	1	39.97
patient_377	1	ICI-chemo	1	7.1	0	10.63
patient_378	1	ICI-mono	1	0.9	1	11.37
patient_379	1	ICI-mono	1	2.77	1	20.33
patient_381	1	ICI-mono	1	8.17	1	8.17
patient_384	1	ICI-chemo	1	15.1	0	16.23
patient_385	1	ICI-mono	0	1.83	0	2.8
patient_386	1	ICI-mono	1	17.57	1	35.93
patient_389	1	ICI-mono	1	3	0	4.9
patient_390	1	ICI-mono	0	31.2	0	31.7
patient_391	1	ICI-mono	1	5.7	1	22.47
patient_392	1	ICI-mono	1	7.73	1	14.8
patient_400	1	ICI-chemo	1	2.67	1	2.67
patient_404	1	ICI-mono	1	4.2	1	5.57
patient_406	1	ICI-mono	1	8.67	1	31.47
patient_413	1	ICI-mono	0	47.97	0	49.73
patient_415	1	ICI-mono	1	10	1	22.77
patient_416	1	ICI-chemo	1	19.33	0	19.87
patient_425	1	ICI-chemo	0	18.23	0	20.17
patient_428	1	ICI-mono	1	16.53	0	41.5
patient_431	1	ICI-mono	1	1.67	0	1.9
patient_433	1	ICI-mono	0	36.53	0	36.83
patient_437	1	ICI-mono	1	10.5	1	23.47
patient_440	1	ICI-mono	1	6.47	0	15.53
patient_450	1	ICI-chemo	1	7.3	1	11.73
patient_453	1	ICI-mono	1	12.53	0	31.13
patient_456	1	ICI-mono	1	3.2	1	6.7
patient_461	1	ICI-chemo	1	17.43	0	46.37
patient_463	1	ICI-mono	0	2	0	2.1
patient_466	1	ICI-chemo	1	3.83	1	3.83
patient_469	1	ICI-mono	1	7.77	1	9.57
patient_470	1	ICI-mono	1	11.9	1	18.97
patient_471	1	ICI-mono	1	6.73	1	19.8
patient_472	1	ICI-mono	1	1.53	1	3.67
patient_474	1	ICI-mono	1	38.23	0	42.97
patient_475	1	ICI-mono	1	1.03	1	1.03
patient_477	1	ICI-mono	1	26.97	1	26.97
patient_479	1	ICI-chemo	1	14.37	1	28.1
patient_480	1	ICI-mono	0	38.77	0	38.77
patient_481	1	ICI-mono	1	4.17	1	23.27
patient_482	1	ICI-mono	1	3.03	0	15.4
patient_484	1	ICI-chemo	1	7.17	1	7.17
patient_485	1	ICI-mono	1	29.37	1	31.63
patient_487	1	ICI-mono	1	8.87	0	12.97
patient_488	1	ICI-mono	1	3.1	1	3.43
patient_489	1	ICI-mono	1	2.03	1	25.3
patient_492	1	ICI-mono	0	36.6	0	36.63
patient_493	1	ICI-chemo	1	5.57	1	8.67
patient_495	1	ICI-chemo	1	4.9	1	11.8
patient_496	1	ICI-chemo	0	12.9	1	14.7
patient_497	1	ICI-mono	1	5.13	1	22.3
patient_499	1	ICI-mono	1	9.77	0	25.4
patient_500	1	ICI-mono	1	2.37	1	14.23
patient_504	1	ICI-mono	1	6.23	0	17.97
patient_507	1	ICI-mono	1	2.87	1	15.03
patient_508	1	ICI-mono	0	41.1	0	41.13
patient_510	1	ICI-chemo	1	15.77	1	22.77
patient_511	1	ICI-mono	1	9.33	0	33.6
patient_513	1	ICI-mono	1	7.17	0	50.8
patient_514	1	ICI-mono	0	39.67	0	39.67
patient_520	1	ICI-mono	1	1.37	1	7
patient_523	1	ICI-chemo	1	7.67	1	17.6
patient_525	1	ICI-mono	0	1.83	1	3.43
patient_526	1	ICI-mono	1	1.4	0	31.37
patient_527	1	ICI-mono	1	24.4	0	27.9
patient_528	1	ICI-mono	1	15.17	1	20.57
patient_529	1	ICI-chemo	1	16.93	1	16.93
patient_530	1	ICI-mono	1	7.83	1	25.03
patient_533	1	ICI-chemo	1	23.87	0	26
patient_534	1	ICI-mono	1	8.07	0	26.17
patient_535	1	ICI-chemo	1	5.93	1	8.1
patient_536	1	ICI-mono	1	4.17	1	16.47
patient_542	1	ICI-mono	0	10.73	1	14.53
patient_544	1	ICI-mono	1	12.23	1	25.67
patient_547	1	ICI-mono	0	39.57	0	39.6
patient_548	1	ICI-chemo	1	12.23	1	30
patient_550	1	ICI-mono	1	1.73	1	2
patient_551	1	ICI-mono	1	0.1	1	0.1
patient_552	1	ICI-mono	0	40.23	0	40.27
patient_553	1	ICI-mono	0	36.63	0	37
patient_555	1	ICI-mono	0	38.77	0	40.2
patient_557	1	ICI-mono	1	5.77	1	5.77
patient_559	1	ICI-chemo	1	1.83	1	2.13
patient_563	1	ICI-mono	1	2.1	1	9.1
patient_564	1	ICI-mono	1	0.2	1	6.67
patient_568	1	ICI-mono	1	3.87	0	9.7
patient_569	1	ICI-mono	1	10.83	1	19.3
patient_570	1	ICI-mono	0	38.27	0	38.37
patient_571	1	ICI-chemo	1	32.17	0	34.97
patient_572	1	ICI-mono	1	4.27	0	8.87
patient_573	1	ICI-mono	1	1.33	1	11.83
patient_576	1	ICI-mono	1	31.5	1	51.9
patient_578	1	ICI-chemo	1	0.93	0	13.57
patient_580	1	ICI-chemo	0	1.33	0	39.2
patient_581	1	ICI-chemo	1	1.77	1	1.83
patient_583	1	ICI-chemo	1	17.53	1	24.7
patient_585	1	ICI-mono	1	2.83	0	15.17
patient_586	1	ICI-mono	1	28.37	0	29.57
patient_588	1	ICI-chemo	1	1.43	1	6.93
patient_589	1	ICI-chemo	1	16.07	1	28.7
patient_590	1	ICI-mono	1	11	0	11.93
patient_593	1	ICI-chemo	1	2.17	1	2.17
patient_595	1	ICI-mono	1	2.57	0	26
patient_596	1	ICI-mono	1	1.3	1	1.3
patient_597	1	ICI-chemo	1	34.23	0	34.53
patient_598	1	ICI-chemo	1	4.17	0	14
patient_599	1	ICI-chemo	1	3.37	1	26.27
patient_600	1	ICI-chemo	1	2.77	1	3
patient_601	1	ICI-chemo	1	11.1	0	37.8
patient_602	1	ICI-chemo	1	2.67	0	3
patient_603	1	ICI-chemo	1	7.43	1	22.7
patient_606	1	ICI-chemo	1	4.1	0	8.87
patient_607	1	ICI-chemo	1	2.1	1	3.83
patient_608	1	ICI-mono	0	36.13	0	36.13
patient_609	1	ICI-chemo	1	0.73	0	24.63
patient_612	1	ICI-chemo	0	35.47	0	35.5
patient_613	1	ICI-mono	0	22.37	0	25.33
patient_615	1	ICI-mono	1	3.63	0	6.7
patient_616	1	ICI-chemo	1	24.6	1	24.6
patient_617	1	ICI-chemo	0	5.87	0	5.9
patient_618	1	ICI-chemo	0	1.37	0	2.53
patient_619	1	ICI-chemo	0	35.17	0	37.1
patient_620	1	ICI-chemo	0	37.97	0	38.1
patient_621	1	ICI-mono	0	33.77	0	33.8
patient_623	1	ICI-mono	1	3.07	0	30.73
patient_625	1	ICI-chemo	1	13.2	1	32.97
patient_627	1	ICI-mono	1	0.53	0	0.63
patient_629	1	ICI-chemo	1	22.23	0	28.53
patient_630	1	ICI-mono	1	1.97	1	20.7
patient_631	1	ICI-mono	0	5.33	1	22.9
patient_632	1	ICI-mono	1	11.83	0	36.33
patient_634	1	ICI-chemo	1	1.37	0	2.47
patient_635	1	ICI-chemo	1	10.8	1	30.33
patient_636	1	ICI-chemo	1	4.17	1	5.03
patient_638	1	ICI-chemo	1	25.17	0	35.7
patient_640	1	ICI-chemo	1	15.53	1	36.47
patient_642	1	ICI-chemo	0	28.6	0	36.83
patient_643	1	ICI-chemo	0	34	0	34.5
patient_646	1	ICI-mono	0	21.6	0	21.73
patient_649	1	ICI-chemo	1	10.27	1	11.4
patient_650	1	ICI-mono	1	21	0	21.03
patient_651	1	ICI-mono	1	1.53	1	3.13
patient_652	1	ICI-chemo	1	12.57	0	34.6
patient_653	1	ICI-chemo	0	33.13	0	33.63
patient_655	1	ICI-mono	1	2.37	0	10
patient_656	1	ICI-chemo	1	14.33	1	21
patient_657	1	ICI-mono	1	21.2	0	36.4
patient_658	1	ICI-mono	1	5.43	1	7.03
patient_659	1	ICI-chemo	1	13.97	0	35.4
patient_661	1	ICI-mono	1	3.07	0	28.4
patient_662	1	ICI-mono	1	1.6	1	4.17
patient_663	1	ICI-mono	1	1.5	1	4.17
patient_664	1	ICI-chemo	1	9.1	0	18.6
patient_667	1	ICI-mono	1	1	1	10.43
patient_669	1	ICI-chemo	1	8.77	1	9.83
patient_671	1	ICI-chemo	1	9	1	30.63
patient_672	1	ICI-mono	1	2.27	1	8.1
patient_673	1	ICI-mono	1	1.33	1	9.1
patient_674	1	ICI-chemo	0	34.67	0	34.67
patient_675	1	ICI-chemo	0	4.4	1	8.33
patient_676	1	ICI-chemo	1	17.37	1	27.3
patient_678	1	ICI-mono	1	6.53	1	10.47
patient_679	1	ICI-mono	1	5.53	0	44.93
patient_680	1	ICI-mono	1	2.6	1	9.07
patient_681	1	ICI-mono	0	30.6	0	30.63
patient_682	1	ICI-chemo	1	7.17	1	7.83
patient_685	1	ICI-chemo	1	5.63	0	10.97
patient_687	1	ICI-mono	1	4.07	1	14.83
patient_689	1	ICI-mono	1	4.17	0	4.9
patient_690	1	ICI-mono	0	32.93	0	32.97
patient_692	1	ICI-chemo	0	9.07	1	10.7
patient_693	1	ICI-mono	1	1.9	0	10.3
patient_695	1	ICI-mono	0	30.1	0	33.23
patient_696	1	ICI-chemo	1	25.27	0	32.53
patient_697	1	ICI-mono	1	9.13	1	29.83
patient_698	1	ICI-chemo	0	31.37	0	32
patient_699	1	ICI-mono	1	2.57	1	8.83
patient_700	1	ICI-chemo	0	10.33	0	10.83
patient_702	1	ICI-chemo	0	31.37	0	31.73
patient_704	1	ICI-mono	1	0.43	0	3.27
patient_708	1	ICI-chemo	1	29.6	0	29.6
patient_709	1	ICI-mono	1	9	0	30.1
patient_712	1	ICI-chemo	1	2.03	1	12.93
patient_714	1	ICI-chemo	1	6.03	0	31.43
patient_715	1	ICI-mono	1	6.57	0	7.83
patient_716	1	ICI-chemo	1	28.53	0	30.03
patient_717	1	ICI-chemo	1	2.1	1	7.13
patient_719	1	ICI-chemo	0	30.57	0	30.8
patient_720	1	ICI-mono	0	1.37	1	4.77
patient_721	1	ICI-chemo	0	29.5	0	31.4
patient_722	1	ICI-mono	1	1.33	0	18.2
patient_723	1	ICI-chemo	1	8.03	0	27.2
patient_724	1	ICI-chemo	1	4.47	1	13.13
patient_728	1	ICI-chemo	1	2.8	0	26.27
patient_729	1	ICI-chemo	1	8.83	1	10.57
patient_731	1	ICI-mono	0	6.73	0	9.57
patient_732	1	ICI-chemo	1	5.97	1	6.7
patient_733	1	ICI-chemo	1	5.03	1	16.57
patient_734	1	ICI-chemo	1	7.67	1	11.5
patient_735	1	ICI-chemo	1	9.7	0	10.17
patient_736	1	ICI-mono	1	1	1	10.13
patient_739	1	ICI-chemo	1	18.07	1	26.43
patient_740	1	ICI-chemo	0	14.93	0	17.7
patient_741	1	ICI-chemo	1	3.03	0	20.97
patient_742	1	ICI-chemo	1	5.33	1	14.87
patient_743	1	ICI-chemo	1	9.1	1	9.1
patient_744	1	ICI-mono	0	28.5	0	28.57
patient_745	1	ICI-mono	0	30.6	0	31.2
patient_746	1	ICI-chemo	1	5.03	1	19.13
patient_748	1	ICI-chemo	0	29.6	0	30.07
patient_750	1	ICI-mono	1	28.23	0	28.83
patient_751	1	ICI-chemo	1	6.97	0	29.9
patient_752	1	ICI-chemo	1	1.57	1	1.57
patient_754	1	ICI-chemo	0	28.6	0	29.17
patient_755	1	ICI-chemo	1	2.63	1	13.27
patient_757	1	ICI-chemo	1	24.83	0	28.7
patient_758	1	ICI-chemo	1	1.37	1	1.67
patient_760	1	ICI-chemo	1	12.27	1	21.07
patient_762	1	ICI-chemo	1	1.6	1	1.6
patient_763	1	ICI-chemo	0	27.73	0	27.9
patient_764	1	ICI-chemo	1	2.1	0	5.07
patient_765	1	ICI-mono	1	10.1	1	25.17
patient_766	1	ICI-mono	1	10.17	0	27.63
patient_768	1	ICI-chemo	1	12.5	1	23.47
patient_769	1	ICI-chemo	1	8.3	1	17.6
patient_772	1	ICI-mono	1	1.4	1	7.1
patient_773	1	ICI-chemo	0	5.73	1	8.97
patient_774	1	ICI-chemo	1	8.67	0	16.5
patient_775	1	ICI-mono	1	8.7	0	12.07
patient_776	1	ICI-mono	0	21.07	0	26.83
patient_777	1	ICI-chemo	1	11.7	1	15.33
patient_778	1	ICI-mono	0	24.33	0	24.33
patient_779	1	ICI-chemo	1	11.9	0	13.93
patient_780	1	ICI-chemo	1	5.67	1	5.67
patient_781	1	ICI-chemo	0	2.53	0	2.53
patient_782	1	ICI-chemo	1	4.43	1	12.7
patient_783	1	ICI-chemo	1	8.77	1	10
patient_784	1	ICI-chemo	1	6.73	1	11.9
patient_786	1	ICI-chemo	1	1.37	1	8.57
patient_788	1	ICI-chemo	0	20.8	0	25.07
patient_789	1	ICI-chemo	0	3.5	0	15.93
patient_790	1	ICI-chemo	1	7.97	1	7.97
patient_791	1	ICI-chemo	1	7.03	0	8.17
patient_792	1	ICI-chemo	1	20.8	0	27.1
patient_793	1	ICI-mono	0	18	0	18.23
patient_796	1	ICI-chemo	1	14.63	0	25.17
patient_797	1	ICI-chemo	0	7.47	0	7.53
patient_798	1	ICI-mono	0	4.13	0	12.03
patient_799	1	ICI-mono	1	5.77	0	5.9
patient_800	1	ICI-mono	1	2	0	11.43
patient_801	1	ICI-chemo	1	7	0	9.63
patient_802	1	ICI-chemo	1	6.47	1	6.47
patient_803	1	ICI-chemo	1	12.33	0	12.37
patient_804	1	ICI-chemo	0	7.67	0	7.83
patient_805	1	ICI-chemo	0	19.57	1	25.57
patient_806	1	ICI-mono	1	4.67	1	14.7
patient_807	1	ICI-mono	1	3.13	1	8.23
patient_808	1	ICI-mono	1	3.63	1	3.63
patient_809	1	ICI-chemo	1	18.17	0	22.37
patient_810	1	ICI-chemo	1	1.4	1	3.43
patient_811	1	ICI-mono	1	0.57	1	0.57
patient_812	1	ICI-chemo	1	4.47	0	19.73
patient_813	1	ICI-chemo	0	1.4	0	24.87
patient_814	1	ICI-chemo	0	26	0	26.23
patient_815	1	ICI-chemo	0	25.87	0	25.9
patient_816	1	ICI-chemo	0	6.33	0	6.37
patient_818	1	ICI-mono	0	21.17	0	23.1
patient_819	1	ICI-chemo	1	9.1	0	14.2
patient_820	1	ICI-mono	1	5.73	1	13.13
patient_821	1	ICI-chemo	0	25.3	0	25.3
patient_822	1	ICI-mono	1	22.83	0	24.3
patient_823	1	ICI-chemo	1	6.47	1	20.17
patient_825	1	ICI-chemo	1	5.33	0	6.07
patient_826	1	ICI-chemo	0	2.13	1	6.3
patient_827	1	ICI-chemo	0	10.23	0	10.93
patient_828	1	ICI-chemo	0	1	0	3.1
patient_830	1	ICI-chemo	1	2.03	1	3.83
patient_831	1	ICI-chemo	1	3.33	0	16.4
patient_833	1	ICI-chemo	0	2.57	0	4.37
patient_834	1	ICI-mono	1	2.57	0	6.2
patient_836	1	ICI-mono	1	4.8	0	9.77
patient_837	1	ICI-chemo	1	6.47	1	12.1
patient_838	1	ICI-mono	0	21.63	0	21.7
patient_839	1	ICI-mono	1	1.3	0	2.23
patient_840	1	ICI-chemo	0	21.43	0	23.53
patient_841	1	ICI-mono	1	2.17	0	25.57
patient_842	1	ICI-chemo	1	6.77	1	7.47
patient_843	1	ICI-chemo	1	5.67	0	15.2
patient_844	1	ICI-mono	1	3.13	1	14.47
patient_846	1	ICI-mono	0	21.67	0	24.07
patient_847	1	ICI-mono	1	1.6	0	4.23
patient_848	1	ICI-mono	1	1.77	1	9.83
patient_849	1	ICI-chemo	1	4.47	0	22.97
patient_850	1	ICI-mono	1	11.2	1	11.83
patient_851	1	ICI-mono	1	3.3	1	11.57
patient_853	1	ICI-chemo	1	1.87	0	7.9
patient_856	1	ICI-mono	0	21	0	21.1
patient_857	1	ICI-chemo	1	22.13	0	25.03
patient_858	1	ICI-mono	1	5.53	1	5.53
patient_860	1	ICI-chemo	1	10.03	1	17.6
patient_861	1	ICI-mono	0	17.33	0	19.57
patient_862	1	ICI-chemo	1	9.13	1	19.07
patient_864	1	ICI-chemo	1	2.3	1	2.3
patient_866	1	ICI-chemo	1	5.1	0	20.53
patient_867	1	ICI-mono	1	11.6	1	28.67
patient_868	1	ICI-chemo	1	3	0	23.53
patient_869	1	ICI-mono	1	0.8	1	15.87
patient_870	1	ICI-mono	0	23.5	0	23.5
patient_871	1	ICI-chemo	1	5.3	1	11.93
patient_872	1	ICI-mono	1	9.07	0	17.23
patient_874	1	ICI-mono	1	7.37	1	31.7
patient_875	1	ICI-chemo	0	21.67	0	23.97
patient_876	1	ICI-chemo	1	9.97	0	11.2
patient_877	1	ICI-chemo	1	7.6	1	18.53
patient_878	1	ICI-chemo	1	1.8	1	7.3
patient_879	1	ICI-chemo	1	2.47	1	7.57
patient_880	1	ICI-chemo	1	1.37	0	4.47
patient_881	1	ICI-chemo	0	19.13	0	22.73
patient_882	1	ICI-chemo	1	4.7	1	5.27
patient_883	1	ICI-chemo	1	1.4	1	7.53
patient_887	1	ICI-chemo	1	21.17	0	23.27
patient_888	1	ICI-mono	0	3.3	0	3.33
patient_890	1	ICI-mono	1	8.4	0	9.4
patient_891	1	ICI-chemo	1	1.57	0	14.57
patient_892	1	ICI-chemo	1	10.47	0	23.1
patient_893	1	ICI-chemo	1	11.53	0	16.8
patient_894	1	ICI-chemo	1	2.67	1	2.67
patient_897	1	ICI-chemo	0	5.33	0	5.37
patient_900	1	ICI-chemo	1	6.57	0	7.73
patient_902	1	ICI-mono	1	7.63	0	30.87
patient_905	1	ICI-chemo	0	1.27	0	1.77
patient_906	1	ICI-chemo	0	16.07	0	20.8
patient_907	1	ICI-chemo	0	10.13	0	21.53
patient_908	1	ICI-chemo	0	10.97	0	12.47
patient_910	1	ICI-mono	1	11.63	0	22.43
patient_911	1	ICI-chemo	1	3.1	0	5.63
patient_912	1	ICI-chemo	0	22.3	0	22.57
patient_914	1	ICI-chemo	1	5.23	0	15.77
patient_917	1	ICI-chemo	0	11.13	0	13.23
patient_918	1	ICI-chemo	1	2.97	1	7.47
patient_919	1	ICI-chemo	1	4.87	0	6.3
patient_920	1	ICI-chemo	1	3.07	1	6.8
patient_921	1	ICI-chemo	0	17.73	0	28
patient_922	1	ICI-chemo	0	7.67	0	9.43
patient_923	1	ICI-chemo	1	6.17	1	8.6
patient_924	1	ICI-chemo	1	1.37	1	2
patient_925	1	ICI-mono	0	20.03	0	20.77
patient_926	1	ICI-chemo	1	1.6	0	4.67
patient_927	1	ICI-chemo	0	21.23	0	22.2
patient_928	1	ICI-mono	0	17.2	0	17.23
patient_929	1	ICI-chemo	1	16.67	1	16.67
patient_931	1	ICI-chemo	1	5.03	0	11.33
patient_932	1	ICI-chemo	0	3.5	0	6.97
patient_933	1	ICI-chemo	1	6.13	1	9.47
patient_934	1	ICI-chemo	0	19.2	0	19.23
patient_935	1	ICI-chemo	1	22.8	0	23
patient_936	1	ICI-chemo	1	5.2	0	12.57
patient_937	1	ICI-chemo	0	9.03	0	9.03
patient_938	1	ICI-mono	0	19.77	0	19.83
patient_940	1	ICI-mono	0	10.63	0	11.23
patient_941	1	ICI-chemo	1	9.77	1	20.13
patient_942	1	ICI-mono	1	15.07	0	16.67
patient_943	1	ICI-chemo	1	11.7	1	11.7
patient_944	1	ICI-chemo	1	2.03	1	2.27
patient_945	1	ICI-chemo	1	4.43	1	4.43
patient_946	1	ICI-chemo	1	12	1	12
patient_947	1	ICI-mono	1	2.8	1	11.5
patient_948	1	ICI-mono	1	17.83	1	23.27
patient_949	1	ICI-mono	1	7.07	1	7.5
patient_950	1	ICI-chemo	0	18.93	0	18.97
patient_954	1	ICI-chemo	1	3.47	0	7.93
patient_955	1	ICI-chemo	1	11.13	1	11.13
patient_956	1	ICI-chemo	1	2.97	1	4.97
patient_958	1	ICI-chemo	1	6.53	0	19.47
patient_959	1	ICI-chemo	0	2.77	1	8.73
patient_960	1	ICI-chemo	1	5.63	1	8.67
patient_961	1	ICI-chemo	1	1.5	1	2.27
patient_962	1	ICI-chemo	1	19.27	1	19.27
patient_964	1	ICI-chemo	1	1.97	0	3
patient_965	1	ICI-chemo	0	7.77	0	12.93
patient_966	1	ICI-mono	1	18.07	0	21.37
patient_967	1	ICI-chemo	1	15.53	0	18
patient_968	1	ICI-mono	1	12.57	1	20.7
patient_969	1	ICI-chemo	1	6.4	0	7.6
patient_970	1	ICI-chemo	0	4.57	0	11.33
patient_972	1	ICI-mono	0	1.27	0	3.73
patient_973	1	ICI-chemo	1	13.23	0	17.5
patient_974	1	ICI-chemo	1	6.93	0	17.77
patient_975	1	ICI-chemo	1	5.73	0	17.6
patient_976	1	ICI-chemo	1	13.17	0	22.07
patient_977	1	ICI-mono	1	7.03	0	22.67
patient_978	1	ICI-mono	1	1.97	1	1.97
patient_979	1	ICI-chemo	0	3.23	0	17.3
patient_980	1	ICI-chemo	1	6.3	0	18.43
patient_981	1	ICI-chemo	0	8.4	0	9.4
patient_982	1	ICI-mono	0	7.33	0	8.9
patient_983	1	ICI-chemo	1	14.43	0	17.37
patient_984	1	ICI-chemo	1	1.87	0	4.93
patient_985	1	ICI-chemo	1	4.6	1	7.67
patient_987	1	ICI-chemo	1	3.67	1	4.37
patient_988	1	ICI-chemo	1	9.1	0	15.7
patient_989	1	ICI-mono	1	9.8	0	17.57
patient_990	1	ICI-chemo	0	15.03	0	17
patient_991	1	ICI-chemo	1	6.8	1	14.43
patient_992	1	ICI-chemo	0	15.67	0	18
patient_993	1	ICI-mono	1	16.47	0	27.07
patient_994	1	ICI-chemo	1	8.83	0	10.53
patient_996	1	ICI-chemo	1	0.73	0	5.17
patient_997	1	ICI-mono	1	12.73	1	13.67
patient_998	1	ICI-chemo	1	13.53	0	16.97
patient_999	1	ICI-mono	1	11.63	0	16.67
patient_1000	1	ICI-mono	1	6.9	0	7.5
patient_1001	1	ICI-mono	0	4.67	0	5
patient_1003	1	ICI-mono	1	2.07	1	9.6
patient_1004	1	ICI-chemo	1	4.77	0	21.43
patient_1005	1	ICI-mono	1	3.03	0	7.87
patient_1006	1	ICI-chemo	1	12.83	1	23.43
patient_1007	1	ICI-chemo	1	15.97	0	16.23
patient_1008	1	ICI-chemo	1	12.13	0	14.73
patient_1009	1	ICI-chemo	1	1.37	0	7.6
patient_1011	1	ICI-mono	1	15.3	0	15.33
patient_1012	1	ICI-mono	1	1	0	7.77
patient_1013	1	ICI-mono	1	1.97	0	15.3
patient_1014	1	ICI-chemo	1	2.63	0	2.67
patient_1015	1	ICI-mono	0	1.9	0	3.43
patient_1016	1	ICI-mono	1	7.07	0	46.73
patient_1017	1	ICI-chemo	1	8.5	1	10.83
patient_1018	1	ICI-chemo	0	3.77	0	5.27
patient_1019	1	ICI-chemo	1	12.3	0	15.93
patient_1020	1	ICI-chemo	0	0.7	0	1.13
patient_1022	1	ICI-chemo	1	3.43	1	6.03
patient_1023	1	ICI-chemo	1	2.83	1	2.83
patient_1024	1	ICI-mono	0	7	0	8.2
patient_1025	1	ICI-mono	1	17.7	0	40.3
patient_1026	1	ICI-chemo	1	0.7	1	5.6
patient_1027	1	ICI-chemo	1	16.77	0	17.97
patient_1028	1	ICI-chemo	1	2.63	0	8.93
patient_1030	1	ICI-chemo	1	3.57	0	3.83
patient_1031	1	ICI-chemo	1	7.03	0	12.5
patient_1032	1	ICI-chemo	1	4.2	1	6.5
patient_1033	1	ICI-chemo	1	9.07	0	16.33
patient_1034	1	ICI-chemo	1	5.2	0	11.13
patient_1035	1	ICI-chemo	1	1.37	0	3.93
patient_1036	1	ICI-mono	1	1.4	1	6
patient_1037	1	ICI-chemo	1	3.47	1	5.3
patient_1038	1	ICI-chemo	1	4.4	0	7.6
patient_1039	1	ICI-chemo	1	1.37	1	3.63
patient_1040	1	ICI-chemo	1	4.63	1	11.9
patient_1042	1	ICI-chemo	0	1.33	0	1.33
patient_1043	1	ICI-chemo	1	5.63	0	6.07
patient_1044	1	ICI-mono	1	11.67	0	16.63
patient_1045	1	ICI-chemo	0	4.47	0	4.47
patient_1047	1	ICI-mono	0	2.47	0	2.57
patient_1048	1	ICI-chemo	1	12.7	0	13.73
patient_1049	1	ICI-chemo	1	10.3	0	13.17
patient_1050	1	ICI-chemo	1	9.07	0	13.1
patient_1051	1	ICI-mono	1	6.43	1	6.43
patient_1052	1	ICI-mono	0	22.47	0	23.2
patient_1053	1	ICI-mono	0	11.43	0	12.97
patient_1054	1	ICI-chemo	0	2.03	0	2.7
patient_1055	1	ICI-chemo	0	11.4	0	12.83
patient_1056	1	ICI-chemo	0	2.33	0	2.57
patient_1057	1	ICI-chemo	1	5.97	1	5.97
patient_1059	1	ICI-mono	0	9.13	0	9.23
patient_1061	1	ICI-mono	1	2.4	1	2.4
patient_1062	1	ICI-chemo	0	10.5	0	12.63
patient_1063	1	ICI-mono	0	5.57	0	6.23
patient_1065	1	ICI-chemo	1	8.43	0	10.4
patient_1066	1	ICI-mono	0	12.23	0	12.3
patient_1067	1	ICI-chemo	1	10.5	0	21.37
patient_1069	1	ICI-chemo	1	2.73	1	2.73
patient_1070	1	ICI-chemo	1	6.23	0	6.4
patient_1071	1	ICI-mono	0	7.4	0	7.7
patient_1072	1	ICI-chemo	1	1.37	0	6.97
patient_1073	1	ICI-chemo	1	9.1	0	1.57
patient_1074	1	ICI-chemo	0	19.97	0	20.1
patient_1075	1	ICI-chemo	1	6.93	0	7.03
patient_1077	1	ICI-mono	1	1.5	0	7.43
patient_1078	1	ICI-chemo	1	10.13	0	17.53
patient_1080	1	ICI-chemo	1	4.7	0	5.27
patient_1081	1	ICI-chemo	1	1.23	1	2.77
patient_1082	1	ICI-mono	0	0.63	0	0.63
patient_1083	1	ICI-chemo	1	3.2	1	12.37
patient_1084	1	ICI-chemo	1	1.4	0	5.6
patient_1085	1	ICI-chemo	1	7.77	0	10.47
patient_1086	1	ICI-chemo	0	5.37	0	6.37
patient_1088	1	ICI-chemo	0	9.7	0	11.8
patient_1089	1	ICI-chemo	0	10.17	0	10.27
patient_1090	1	ICI-chemo	1	2.8	1	6.5
patient_1091	1	ICI-chemo	1	12.17	0	17.1
patient_1094	1	ICI-mono	1	1.07	0	6.07
patient_1095	1	ICI-chemo	0	1.7	0	9.63
patient_1096	1	ICI-chemo	0	6.5	0	9.4
patient_1097	1	ICI-mono	0	8.83	0	9
patient_1098	1	ICI-mono	1	23.07	1	23.07
patient_1099	1	ICI-chemo	0	1.37	0	1.43
patient_1100	1	ICI-chemo	1	6.13	0	19.8
patient_1101	1	ICI-chemo	1	24	0	25.73
patient_1102	1	ICI-chemo	1	2.07	0	2.83
patient_1103	1	ICI-chemo	0	1.3	0	1.57
patient_1104	1	ICI-chemo	1	2.13	0	19.43
patient_1105	1	ICI-chemo	1	3.5	1	3.7
patient_1106	1	ICI-chemo	1	1.53	1	2.87
patient_1108	1	ICI-chemo	1	12.9	0	16.03
patient_1109	1	ICI-chemo	1	3.6	0	5.73
patient_1110	1	ICI-chemo	0	5.03	0	6.7
patient_1111	1	ICI-chemo	0	1.9	0	2.03
patient_1112	1	ICI-chemo	1	5.13	0	9.47
patient_1113	1	ICI-chemo	0	1.77	0	2.57
patient_1114	1	ICI-chemo	1	5.33	1	7.53
patient_1115	1	ICI-mono	0	26.17	0	26.87
patient_1116	1	ICI-chemo	1	5.03	1	19
patient_1117	1	ICI-chemo	0	3.6	0	3.77
patient_1118	1	ICI-chemo	1	1.53	0	3.17
patient_1119	1	ICI-mono	1	6.13	0	6.67
patient_1120	1	ICI-mono	1	4.83	0	17.47
patient_1121	1	ICI-chemo	0	6.53	0	9.3
patient_1123	1	ICI-chemo	1	1.4	0	4.57
patient_1125	1	ICI-mono	0	4.4	0	7.6
patient_1128	1	ICI-chemo	0	4.9	0	7.37
patient_1130	1	ICI-chemo	1	8.63	0	11.37
patient_1131	1	ICI-chemo	0	7.2	0	8.4
patient_1132	1	ICI-chemo	1	2.63	0	10.97
patient_1133	1	ICI-chemo	1	2.8	0	6.6
patient_1134	1	ICI-chemo	1	7.63	0	9.73
patient_1136	1	ICI-mono	1	26.37	0	33.87
patient_1137	1	ICI-mono	1	4	1	31.17
patient_1138	1	ICI-mono	1	3.2	1	3.2
patient_1139	1	ICI-chemo	1	14.63	0	19.97

## Sheet: Fig_1c
patient_id	ICI.treatment	PD.L1.expression	PFS.Status	PFS
patient_16	ICI-mono	>= 50% (high)	0	49.2
patient_24	ICI-mono	1%-49% (intermediate)	1	13.43
patient_25	ICI-mono	1%-49% (intermediate)	1	10.23
patient_27	ICI-mono	1%-49% (intermediate)	1	2.8
patient_30	ICI-mono	1%-49% (intermediate)	1	1.93
patient_34	ICI-mono	< 1% (low)	1	1.87
patient_38	ICI-mono	>= 50% (high)	0	29.53
patient_42	ICI-mono	>= 50% (high)	1	7.93
patient_48	ICI-mono	>= 50% (high)	1	4.77
patient_52	ICI-mono	>= 50% (high)	1	9.33
patient_59	ICI-mono	1%-49% (intermediate)	1	10.23
patient_60	ICI-mono	>= 50% (high)	1	9.3
patient_62	ICI-mono	< 1% (low)	0	46.17
patient_64	ICI-mono	>= 50% (high)	1	6
patient_70	ICI-mono	>= 50% (high)	1	5.27
patient_74	ICI-mono	>= 50% (high)	0	2.8
patient_83	ICI-mono	1%-49% (intermediate)	1	4.1
patient_85	ICI-mono	>= 50% (high)	0	44
patient_96	ICI-mono	>= 50% (high)	1	1.83
patient_101	ICI-mono	1%-49% (intermediate)	1	1.27
patient_106	ICI-mono	>= 50% (high)	0	37.1
patient_108	ICI-mono	>= 50% (high)	0	8.87
patient_112	ICI-mono	>= 50% (high)	1	4.3
patient_126	ICI-mono	< 1% (low)	1	3.47
patient_139	ICI-mono	1%-49% (intermediate)	1	3.7
patient_159	ICI-mono	>= 50% (high)	1	3.27
patient_170	ICI-mono	1%-49% (intermediate)	0	12.1
patient_180	ICI-mono	< 1% (low)	1	5.43
patient_196	ICI-mono	1%-49% (intermediate)	1	2.33
patient_210	ICI-mono	1%-49% (intermediate)	1	2.57
patient_212	ICI-mono	1%-49% (intermediate)	1	3.27
patient_218	ICI-mono	< 1% (low)	1	15.83
patient_238	ICI-mono	>= 50% (high)	1	1.6
patient_249	ICI-mono	< 1% (low)	1	31.93
patient_265	ICI-mono	< 1% (low)	1	2.27
patient_278	ICI-mono	1%-49% (intermediate)	1	1.87
patient_282	ICI-mono	>= 50% (high)	1	10.6
patient_301	ICI-mono	>= 50% (high)	0	32
patient_302	ICI-mono	>= 50% (high)	0	15.43
patient_303	ICI-mono	>= 50% (high)	1	1.87
patient_332	ICI-mono	1%-49% (intermediate)	1	2.03
patient_349	ICI-mono	>= 50% (high)	1	3.93
patient_352	ICI-mono	1%-49% (intermediate)	1	17.93
patient_360	ICI-mono	>= 50% (high)	1	2.87
patient_379	ICI-mono	1%-49% (intermediate)	1	2.77
patient_390	ICI-mono	>= 50% (high)	0	31.2
patient_391	ICI-mono	1%-49% (intermediate)	1	5.7
patient_392	ICI-mono	< 1% (low)	1	7.73
patient_404	ICI-mono	>= 50% (high)	1	4.2
patient_406	ICI-mono	1%-49% (intermediate)	1	8.67
patient_413	ICI-mono	>= 50% (high)	0	47.97
patient_415	ICI-mono	1%-49% (intermediate)	1	10
patient_428	ICI-mono	< 1% (low)	1	16.53
patient_431	ICI-mono	< 1% (low)	1	1.67
patient_433	ICI-mono	>= 50% (high)	0	36.53
patient_453	ICI-mono	>= 50% (high)	1	12.53
patient_456	ICI-mono	< 1% (low)	1	3.2
patient_463	ICI-mono	< 1% (low)	0	2
patient_469	ICI-mono	< 1% (low)	1	7.77
patient_471	ICI-mono	1%-49% (intermediate)	1	6.73
patient_472	ICI-mono	>= 50% (high)	1	1.53
patient_474	ICI-mono	>= 50% (high)	1	38.23
patient_477	ICI-mono	>= 50% (high)	1	26.97
patient_480	ICI-mono	>= 50% (high)	0	38.77
patient_481	ICI-mono	1%-49% (intermediate)	1	4.17
patient_482	ICI-mono	>= 50% (high)	1	3.03
patient_488	ICI-mono	>= 50% (high)	1	3.1
patient_489	ICI-mono	>= 50% (high)	1	2.03
patient_492	ICI-mono	1%-49% (intermediate)	0	36.6
patient_499	ICI-mono	1%-49% (intermediate)	1	9.77
patient_500	ICI-mono	>= 50% (high)	1	2.37
patient_504	ICI-mono	>= 50% (high)	1	6.23
patient_507	ICI-mono	1%-49% (intermediate)	1	2.87
patient_508	ICI-mono	>= 50% (high)	0	41.1
patient_511	ICI-mono	1%-49% (intermediate)	1	9.33
patient_513	ICI-mono	1%-49% (intermediate)	1	7.17
patient_520	ICI-mono	< 1% (low)	1	1.37
patient_525	ICI-mono	>= 50% (high)	0	1.83
patient_526	ICI-mono	1%-49% (intermediate)	1	1.4
patient_527	ICI-mono	>= 50% (high)	1	24.4
patient_528	ICI-mono	>= 50% (high)	1	15.17
patient_530	ICI-mono	< 1% (low)	1	7.83
patient_534	ICI-mono	1%-49% (intermediate)	1	8.07
patient_536	ICI-mono	1%-49% (intermediate)	1	4.17
patient_542	ICI-mono	1%-49% (intermediate)	0	10.73
patient_544	ICI-mono	>= 50% (high)	1	12.23
patient_547	ICI-mono	>= 50% (high)	0	39.57
patient_550	ICI-mono	< 1% (low)	1	1.73
patient_551	ICI-mono	>= 50% (high)	1	0.1
patient_552	ICI-mono	1%-49% (intermediate)	0	40.23
patient_553	ICI-mono	< 1% (low)	0	36.63
patient_555	ICI-mono	>= 50% (high)	0	38.77
patient_563	ICI-mono	>= 50% (high)	1	2.1
patient_564	ICI-mono	>= 50% (high)	1	0.2
patient_570	ICI-mono	>= 50% (high)	0	38.27
patient_572	ICI-mono	>= 50% (high)	1	4.27
patient_573	ICI-mono	>= 50% (high)	1	1.33
patient_576	ICI-mono	1%-49% (intermediate)	1	31.5
patient_585	ICI-mono	>= 50% (high)	1	2.83
patient_586	ICI-mono	>= 50% (high)	1	28.37
patient_595	ICI-mono	>= 50% (high)	1	2.57
patient_596	ICI-mono	>= 50% (high)	1	1.3
patient_608	ICI-mono	>= 50% (high)	0	36.13
patient_613	ICI-mono	1%-49% (intermediate)	0	22.37
patient_615	ICI-mono	1%-49% (intermediate)	1	3.63
patient_621	ICI-mono	1%-49% (intermediate)	0	33.77
patient_623	ICI-mono	1%-49% (intermediate)	1	3.07
patient_627	ICI-mono	>= 50% (high)	1	0.53
patient_630	ICI-mono	< 1% (low)	1	1.97
patient_631	ICI-mono	>= 50% (high)	0	5.33
patient_632	ICI-mono	>= 50% (high)	1	11.83
patient_646	ICI-mono	1%-49% (intermediate)	0	21.6
patient_650	ICI-mono	>= 50% (high)	1	21
patient_651	ICI-mono	< 1% (low)	1	1.53
patient_655	ICI-mono	>= 50% (high)	1	2.37
patient_657	ICI-mono	>= 50% (high)	1	21.2
patient_658	ICI-mono	>= 50% (high)	1	5.43
patient_662	ICI-mono	>= 50% (high)	1	1.6
patient_663	ICI-mono	>= 50% (high)	1	1.5
patient_667	ICI-mono	>= 50% (high)	1	1
patient_672	ICI-mono	>= 50% (high)	1	2.27
patient_673	ICI-mono	>= 50% (high)	1	1.33
patient_678	ICI-mono	>= 50% (high)	1	6.53
patient_681	ICI-mono	>= 50% (high)	0	30.6
patient_690	ICI-mono	>= 50% (high)	0	32.93
patient_693	ICI-mono	>= 50% (high)	1	1.9
patient_695	ICI-mono	>= 50% (high)	0	30.1
patient_697	ICI-mono	1%-49% (intermediate)	1	9.13
patient_699	ICI-mono	>= 50% (high)	1	2.57
patient_704	ICI-mono	1%-49% (intermediate)	1	0.43
patient_709	ICI-mono	>= 50% (high)	1	9
patient_715	ICI-mono	1%-49% (intermediate)	1	6.57
patient_720	ICI-mono	1%-49% (intermediate)	0	1.37
patient_722	ICI-mono	>= 50% (high)	1	1.33
patient_731	ICI-mono	>= 50% (high)	0	6.73
patient_736	ICI-mono	1%-49% (intermediate)	1	1
patient_744	ICI-mono	>= 50% (high)	0	28.5
patient_745	ICI-mono	>= 50% (high)	0	30.6
patient_750	ICI-mono	>= 50% (high)	1	28.23
patient_765	ICI-mono	1%-49% (intermediate)	1	10.1
patient_766	ICI-mono	>= 50% (high)	1	10.17
patient_772	ICI-mono	1%-49% (intermediate)	1	1.4
patient_775	ICI-mono	>= 50% (high)	1	8.7
patient_776	ICI-mono	>= 50% (high)	0	21.07
patient_778	ICI-mono	>= 50% (high)	0	24.33
patient_793	ICI-mono	>= 50% (high)	0	18
patient_798	ICI-mono	< 1% (low)	0	4.13
patient_800	ICI-mono	< 1% (low)	1	2
patient_806	ICI-mono	>= 50% (high)	1	4.67
patient_808	ICI-mono	1%-49% (intermediate)	1	3.63
patient_811	ICI-mono	>= 50% (high)	1	0.57
patient_818	ICI-mono	< 1% (low)	0	21.17
patient_822	ICI-mono	>= 50% (high)	1	22.83
patient_834	ICI-mono	>= 50% (high)	1	2.57
patient_836	ICI-mono	>= 50% (high)	1	4.8
patient_838	ICI-mono	>= 50% (high)	0	21.63
patient_839	ICI-mono	>= 50% (high)	1	1.3
patient_841	ICI-mono	>= 50% (high)	1	2.17
patient_844	ICI-mono	< 1% (low)	1	3.13
patient_846	ICI-mono	>= 50% (high)	0	21.67
patient_848	ICI-mono	< 1% (low)	1	1.77
patient_850	ICI-mono	1%-49% (intermediate)	1	11.2
patient_851	ICI-mono	1%-49% (intermediate)	1	3.3
patient_856	ICI-mono	>= 50% (high)	0	21
patient_858	ICI-mono	>= 50% (high)	1	5.53
patient_861	ICI-mono	>= 50% (high)	0	17.33
patient_867	ICI-mono	>= 50% (high)	1	11.6
patient_869	ICI-mono	1%-49% (intermediate)	1	0.8
patient_870	ICI-mono	>= 50% (high)	0	23.5
patient_872	ICI-mono	< 1% (low)	1	9.07
patient_874	ICI-mono	>= 50% (high)	1	7.37
patient_888	ICI-mono	1%-49% (intermediate)	0	3.3
patient_890	ICI-mono	1%-49% (intermediate)	1	8.4
patient_902	ICI-mono	>= 50% (high)	1	7.63
patient_910	ICI-mono	< 1% (low)	1	11.63
patient_925	ICI-mono	>= 50% (high)	0	20.03
patient_938	ICI-mono	>= 50% (high)	0	19.77
patient_940	ICI-mono	1%-49% (intermediate)	0	10.63
patient_947	ICI-mono	>= 50% (high)	1	2.8
patient_949	ICI-mono	>= 50% (high)	1	7.07
patient_966	ICI-mono	>= 50% (high)	1	18.07
patient_968	ICI-mono	1%-49% (intermediate)	1	12.57
patient_972	ICI-mono	>= 50% (high)	0	1.27
patient_978	ICI-mono	>= 50% (high)	1	1.97
patient_982	ICI-mono	>= 50% (high)	0	7.33
patient_989	ICI-mono	1%-49% (intermediate)	1	9.8
patient_993	ICI-mono	< 1% (low)	1	16.47
patient_997	ICI-mono	1%-49% (intermediate)	1	12.73
patient_999	ICI-mono	>= 50% (high)	1	11.63
patient_1000	ICI-mono	1%-49% (intermediate)	1	6.9
patient_1001	ICI-mono	>= 50% (high)	0	4.67
patient_1003	ICI-mono	1%-49% (intermediate)	1	2.07
patient_1005	ICI-mono	>= 50% (high)	1	3.03
patient_1011	ICI-mono	>= 50% (high)	1	15.3
patient_1012	ICI-mono	>= 50% (high)	1	1
patient_1013	ICI-mono	>= 50% (high)	1	1.97
patient_1015	ICI-mono	>= 50% (high)	0	1.9
patient_1016	ICI-mono	>= 50% (high)	1	7.07
patient_1024	ICI-mono	>= 50% (high)	0	7
patient_1025	ICI-mono	>= 50% (high)	1	17.7
patient_1036	ICI-mono	>= 50% (high)	1	1.4
patient_1044	ICI-mono	>= 50% (high)	1	11.67
patient_1047	ICI-mono	>= 50% (high)	0	2.47
patient_1051	ICI-mono	>= 50% (high)	1	6.43
patient_1052	ICI-mono	>= 50% (high)	0	22.47
patient_1053	ICI-mono	>= 50% (high)	0	11.43
patient_1059	ICI-mono	>= 50% (high)	0	9.13
patient_1061	ICI-mono	>= 50% (high)	1	2.4
patient_1063	ICI-mono	>= 50% (high)	0	5.57
patient_1066	ICI-mono	>= 50% (high)	0	12.23
patient_1071	ICI-mono	1%-49% (intermediate)	0	7.4
patient_1077	ICI-mono	>= 50% (high)	1	1.5
patient_1094	ICI-mono	>= 50% (high)	1	1.07
patient_1097	ICI-mono	>= 50% (high)	0	8.83
patient_1098	ICI-mono	>= 50% (high)	1	23.07
patient_1115	ICI-mono	>= 50% (high)	0	26.17
patient_1119	ICI-mono	1%-49% (intermediate)	1	6.13
patient_1120	ICI-mono	< 1% (low)	1	4.83
patient_1125	ICI-mono	>= 50% (high)	0	4.4
patient_1137	ICI-mono	>= 50% (high)	1	4
patient_1138	ICI-mono	1%-49% (intermediate)	1	3.2

## Sheet: Fig_1d
patient_id	ICI.treatment	PD.L1.expression	PFS.Status	PFS
patient_1	ICI-chemo	< 1% (low)	0	2.1
patient_5	ICI-chemo	1%-49% (intermediate)	1	10.9
patient_6	ICI-chemo	1%-49% (intermediate)	1	7.6
patient_8	ICI-chemo	1%-49% (intermediate)	1	1.8
patient_10	ICI-chemo	< 1% (low)	1	1.9
patient_15	ICI-chemo	1%-49% (intermediate)	1	6.1
patient_31	ICI-chemo	< 1% (low)	1	9.57
patient_32	ICI-chemo	1%-49% (intermediate)	1	4.83
patient_35	ICI-chemo	< 1% (low)	1	2.57
patient_39	ICI-chemo	>= 50% (high)	1	4.77
patient_41	ICI-chemo	< 1% (low)	1	1.27
patient_44	ICI-chemo	< 1% (low)	1	1.6
patient_49	ICI-chemo	1%-49% (intermediate)	1	1.17
patient_55	ICI-chemo	>= 50% (high)	1	8.4
patient_63	ICI-chemo	>= 50% (high)	1	12.23
patient_65	ICI-chemo	< 1% (low)	1	1.6
patient_75	ICI-chemo	< 1% (low)	1	13.03
patient_89	ICI-chemo	1%-49% (intermediate)	1	13.77
patient_121	ICI-chemo	1%-49% (intermediate)	0	2.63
patient_140	ICI-chemo	< 1% (low)	1	12.9
patient_177	ICI-chemo	1%-49% (intermediate)	1	8.37
patient_200	ICI-chemo	< 1% (low)	1	1.67
patient_207	ICI-chemo	< 1% (low)	1	2.87
patient_213	ICI-chemo	< 1% (low)	1	6.43
patient_214	ICI-chemo	< 1% (low)	1	1.3
patient_215	ICI-chemo	< 1% (low)	1	52.93
patient_217	ICI-chemo	< 1% (low)	1	7.23
patient_234	ICI-chemo	>= 50% (high)	0	20.57
patient_235	ICI-chemo	< 1% (low)	1	10.73
patient_281	ICI-chemo	< 1% (low)	1	18.77
patient_319	ICI-chemo	>= 50% (high)	1	21.9
patient_325	ICI-chemo	< 1% (low)	1	5.1
patient_347	ICI-chemo	1%-49% (intermediate)	1	9.53
patient_363	ICI-chemo	1%-49% (intermediate)	0	2.4
patient_365	ICI-chemo	< 1% (low)	1	13.57
patient_377	ICI-chemo	< 1% (low)	1	7.1
patient_384	ICI-chemo	< 1% (low)	1	15.1
patient_400	ICI-chemo	1%-49% (intermediate)	1	2.67
patient_416	ICI-chemo	1%-49% (intermediate)	1	19.33
patient_425	ICI-chemo	1%-49% (intermediate)	0	18.23
patient_450	ICI-chemo	< 1% (low)	1	7.3
patient_461	ICI-chemo	< 1% (low)	1	17.43
patient_466	ICI-chemo	1%-49% (intermediate)	1	3.83
patient_479	ICI-chemo	< 1% (low)	1	14.37
patient_484	ICI-chemo	< 1% (low)	1	7.17
patient_493	ICI-chemo	< 1% (low)	1	5.57
patient_495	ICI-chemo	< 1% (low)	1	4.9
patient_496	ICI-chemo	>= 50% (high)	0	12.9
patient_510	ICI-chemo	>= 50% (high)	1	15.77
patient_523	ICI-chemo	< 1% (low)	1	7.67
patient_529	ICI-chemo	1%-49% (intermediate)	1	16.93
patient_533	ICI-chemo	< 1% (low)	1	23.87
patient_535	ICI-chemo	< 1% (low)	1	5.93
patient_548	ICI-chemo	1%-49% (intermediate)	1	12.23
patient_559	ICI-chemo	1%-49% (intermediate)	1	1.83
patient_571	ICI-chemo	1%-49% (intermediate)	1	32.17
patient_578	ICI-chemo	< 1% (low)	1	0.93
patient_580	ICI-chemo	1%-49% (intermediate)	0	1.33
patient_581	ICI-chemo	< 1% (low)	1	1.77
patient_583	ICI-chemo	1%-49% (intermediate)	1	17.53
patient_588	ICI-chemo	1%-49% (intermediate)	1	1.43
patient_589	ICI-chemo	1%-49% (intermediate)	1	16.07
patient_597	ICI-chemo	>= 50% (high)	1	34.23
patient_598	ICI-chemo	1%-49% (intermediate)	1	4.17
patient_599	ICI-chemo	< 1% (low)	1	3.37
patient_600	ICI-chemo	1%-49% (intermediate)	1	2.77
patient_601	ICI-chemo	1%-49% (intermediate)	1	11.1
patient_602	ICI-chemo	1%-49% (intermediate)	1	2.67
patient_606	ICI-chemo	1%-49% (intermediate)	1	4.1
patient_607	ICI-chemo	1%-49% (intermediate)	1	2.1
patient_609	ICI-chemo	< 1% (low)	1	0.73
patient_612	ICI-chemo	1%-49% (intermediate)	0	35.47
patient_616	ICI-chemo	1%-49% (intermediate)	1	24.6
patient_617	ICI-chemo	< 1% (low)	0	5.87
patient_618	ICI-chemo	< 1% (low)	0	1.37
patient_619	ICI-chemo	1%-49% (intermediate)	0	35.17
patient_620	ICI-chemo	< 1% (low)	0	37.97
patient_629	ICI-chemo	1%-49% (intermediate)	1	22.23
patient_634	ICI-chemo	< 1% (low)	1	1.37
patient_635	ICI-chemo	1%-49% (intermediate)	1	10.8
patient_636	ICI-chemo	< 1% (low)	1	4.17
patient_638	ICI-chemo	>= 50% (high)	1	25.17
patient_640	ICI-chemo	< 1% (low)	1	15.53
patient_642	ICI-chemo	< 1% (low)	0	28.6
patient_643	ICI-chemo	1%-49% (intermediate)	0	34
patient_652	ICI-chemo	1%-49% (intermediate)	1	12.57
patient_653	ICI-chemo	>= 50% (high)	0	33.13
patient_656	ICI-chemo	>= 50% (high)	1	14.33
patient_659	ICI-chemo	1%-49% (intermediate)	1	13.97
patient_664	ICI-chemo	1%-49% (intermediate)	1	9.1
patient_669	ICI-chemo	< 1% (low)	1	8.77
patient_671	ICI-chemo	< 1% (low)	1	9
patient_675	ICI-chemo	>= 50% (high)	0	4.4
patient_676	ICI-chemo	>= 50% (high)	1	17.37
patient_682	ICI-chemo	< 1% (low)	1	7.17
patient_685	ICI-chemo	>= 50% (high)	1	5.63
patient_692	ICI-chemo	< 1% (low)	0	9.07
patient_696	ICI-chemo	< 1% (low)	1	25.27
patient_698	ICI-chemo	1%-49% (intermediate)	0	31.37
patient_700	ICI-chemo	1%-49% (intermediate)	0	10.33
patient_702	ICI-chemo	1%-49% (intermediate)	0	31.37
patient_708	ICI-chemo	< 1% (low)	1	29.6
patient_712	ICI-chemo	< 1% (low)	1	2.03
patient_714	ICI-chemo	1%-49% (intermediate)	1	6.03
patient_716	ICI-chemo	1%-49% (intermediate)	1	28.53
patient_717	ICI-chemo	1%-49% (intermediate)	1	2.1
patient_719	ICI-chemo	1%-49% (intermediate)	0	30.57
patient_721	ICI-chemo	>= 50% (high)	0	29.5
patient_723	ICI-chemo	< 1% (low)	1	8.03
patient_724	ICI-chemo	< 1% (low)	1	4.47
patient_728	ICI-chemo	< 1% (low)	1	2.8
patient_729	ICI-chemo	< 1% (low)	1	8.83
patient_732	ICI-chemo	1%-49% (intermediate)	1	5.97
patient_733	ICI-chemo	1%-49% (intermediate)	1	5.03
patient_734	ICI-chemo	< 1% (low)	1	7.67
patient_735	ICI-chemo	< 1% (low)	1	9.7
patient_740	ICI-chemo	>= 50% (high)	0	14.93
patient_741	ICI-chemo	>= 50% (high)	1	3.03
patient_742	ICI-chemo	>= 50% (high)	1	5.33
patient_746	ICI-chemo	>= 50% (high)	1	5.03
patient_748	ICI-chemo	1%-49% (intermediate)	0	29.6
patient_751	ICI-chemo	1%-49% (intermediate)	1	6.97
patient_752	ICI-chemo	1%-49% (intermediate)	1	1.57
patient_754	ICI-chemo	>= 50% (high)	0	28.6
patient_755	ICI-chemo	< 1% (low)	1	2.63
patient_757	ICI-chemo	< 1% (low)	1	24.83
patient_758	ICI-chemo	< 1% (low)	1	1.37
patient_760	ICI-chemo	>= 50% (high)	1	12.27
patient_762	ICI-chemo	< 1% (low)	1	1.6
patient_763	ICI-chemo	1%-49% (intermediate)	0	27.73
patient_764	ICI-chemo	< 1% (low)	1	2.1
patient_769	ICI-chemo	1%-49% (intermediate)	1	8.3
patient_773	ICI-chemo	>= 50% (high)	0	5.73
patient_774	ICI-chemo	>= 50% (high)	1	8.67
patient_777	ICI-chemo	1%-49% (intermediate)	1	11.7
patient_779	ICI-chemo	1%-49% (intermediate)	1	11.9
patient_781	ICI-chemo	< 1% (low)	0	2.53
patient_782	ICI-chemo	>= 50% (high)	1	4.43
patient_783	ICI-chemo	1%-49% (intermediate)	1	8.77
patient_784	ICI-chemo	1%-49% (intermediate)	1	6.73
patient_786	ICI-chemo	< 1% (low)	1	1.37
patient_788	ICI-chemo	< 1% (low)	0	20.8
patient_789	ICI-chemo	1%-49% (intermediate)	0	3.5
patient_790	ICI-chemo	1%-49% (intermediate)	1	7.97
patient_791	ICI-chemo	1%-49% (intermediate)	1	7.03
patient_797	ICI-chemo	>= 50% (high)	0	7.47
patient_801	ICI-chemo	< 1% (low)	1	7
patient_802	ICI-chemo	< 1% (low)	1	6.47
patient_803	ICI-chemo	< 1% (low)	1	12.33
patient_804	ICI-chemo	>= 50% (high)	0	7.67
patient_805	ICI-chemo	1%-49% (intermediate)	0	19.57
patient_809	ICI-chemo	1%-49% (intermediate)	1	18.17
patient_812	ICI-chemo	< 1% (low)	1	4.47
patient_813	ICI-chemo	1%-49% (intermediate)	0	1.4
patient_814	ICI-chemo	< 1% (low)	0	26
patient_815	ICI-chemo	>= 50% (high)	0	25.87
patient_816	ICI-chemo	< 1% (low)	0	6.33
patient_821	ICI-chemo	1%-49% (intermediate)	0	25.3
patient_825	ICI-chemo	1%-49% (intermediate)	1	5.33
patient_826	ICI-chemo	1%-49% (intermediate)	0	2.13
patient_827	ICI-chemo	1%-49% (intermediate)	0	10.23
patient_828	ICI-chemo	< 1% (low)	0	1
patient_831	ICI-chemo	1%-49% (intermediate)	1	3.33
patient_833	ICI-chemo	>= 50% (high)	0	2.57
patient_837	ICI-chemo	< 1% (low)	1	6.47
patient_840	ICI-chemo	>= 50% (high)	0	21.43
patient_842	ICI-chemo	1%-49% (intermediate)	1	6.77
patient_849	ICI-chemo	1%-49% (intermediate)	1	4.47
patient_857	ICI-chemo	1%-49% (intermediate)	1	22.13
patient_862	ICI-chemo	>= 50% (high)	1	9.13
patient_864	ICI-chemo	1%-49% (intermediate)	1	2.3
patient_868	ICI-chemo	< 1% (low)	1	3
patient_871	ICI-chemo	>= 50% (high)	1	5.3
patient_875	ICI-chemo	1%-49% (intermediate)	0	21.67
patient_876	ICI-chemo	1%-49% (intermediate)	1	9.97
patient_877	ICI-chemo	>= 50% (high)	1	7.6
patient_878	ICI-chemo	< 1% (low)	1	1.8
patient_879	ICI-chemo	1%-49% (intermediate)	1	2.47
patient_880	ICI-chemo	1%-49% (intermediate)	1	1.37
patient_881	ICI-chemo	>= 50% (high)	0	19.13
patient_882	ICI-chemo	< 1% (low)	1	4.7
patient_883	ICI-chemo	< 1% (low)	1	1.4
patient_887	ICI-chemo	1%-49% (intermediate)	1	21.17
patient_891	ICI-chemo	< 1% (low)	1	1.57
patient_893	ICI-chemo	< 1% (low)	1	11.53
patient_894	ICI-chemo	1%-49% (intermediate)	1	2.67
patient_897	ICI-chemo	< 1% (low)	0	5.33
patient_900	ICI-chemo	>= 50% (high)	1	6.57
patient_905	ICI-chemo	1%-49% (intermediate)	0	1.27
patient_906	ICI-chemo	< 1% (low)	0	16.07
patient_908	ICI-chemo	>= 50% (high)	0	10.97
patient_911	ICI-chemo	1%-49% (intermediate)	1	3.1
patient_912	ICI-chemo	>= 50% (high)	0	22.3
patient_914	ICI-chemo	1%-49% (intermediate)	1	5.23
patient_917	ICI-chemo	< 1% (low)	0	11.13
patient_918	ICI-chemo	< 1% (low)	1	2.97
patient_919	ICI-chemo	< 1% (low)	1	4.87
patient_920	ICI-chemo	1%-49% (intermediate)	1	3.07
patient_921	ICI-chemo	>= 50% (high)	0	17.73
patient_922	ICI-chemo	< 1% (low)	0	7.67
patient_923	ICI-chemo	1%-49% (intermediate)	1	6.17
patient_924	ICI-chemo	< 1% (low)	1	1.37
patient_926	ICI-chemo	< 1% (low)	1	1.6
patient_927	ICI-chemo	>= 50% (high)	0	21.23
patient_929	ICI-chemo	1%-49% (intermediate)	1	16.67
patient_931	ICI-chemo	1%-49% (intermediate)	1	5.03
patient_932	ICI-chemo	>= 50% (high)	0	3.5
patient_933	ICI-chemo	< 1% (low)	1	6.13
patient_934	ICI-chemo	< 1% (low)	0	19.2
patient_935	ICI-chemo	>= 50% (high)	1	22.8
patient_936	ICI-chemo	< 1% (low)	1	5.2
patient_937	ICI-chemo	1%-49% (intermediate)	0	9.03
patient_941	ICI-chemo	1%-49% (intermediate)	1	9.77
patient_943	ICI-chemo	1%-49% (intermediate)	1	11.7
patient_946	ICI-chemo	1%-49% (intermediate)	1	12
patient_954	ICI-chemo	< 1% (low)	1	3.47
patient_955	ICI-chemo	< 1% (low)	1	11.13
patient_956	ICI-chemo	< 1% (low)	1	2.97
patient_958	ICI-chemo	1%-49% (intermediate)	1	6.53
patient_959	ICI-chemo	1%-49% (intermediate)	0	2.77
patient_960	ICI-chemo	1%-49% (intermediate)	1	5.63
patient_961	ICI-chemo	>= 50% (high)	1	1.5
patient_962	ICI-chemo	< 1% (low)	1	19.27
patient_964	ICI-chemo	>= 50% (high)	1	1.97
patient_965	ICI-chemo	>= 50% (high)	0	7.77
patient_969	ICI-chemo	< 1% (low)	1	6.4
patient_970	ICI-chemo	1%-49% (intermediate)	0	4.57
patient_973	ICI-chemo	1%-49% (intermediate)	1	13.23
patient_974	ICI-chemo	1%-49% (intermediate)	1	6.93
patient_975	ICI-chemo	>= 50% (high)	1	5.73
patient_976	ICI-chemo	< 1% (low)	1	13.17
patient_979	ICI-chemo	1%-49% (intermediate)	0	3.23
patient_980	ICI-chemo	< 1% (low)	1	6.3
patient_984	ICI-chemo	>= 50% (high)	1	1.87
patient_985	ICI-chemo	1%-49% (intermediate)	1	4.6
patient_987	ICI-chemo	< 1% (low)	1	3.67
patient_990	ICI-chemo	1%-49% (intermediate)	0	15.03
patient_991	ICI-chemo	1%-49% (intermediate)	1	6.8
patient_992	ICI-chemo	>= 50% (high)	0	15.67
patient_994	ICI-chemo	>= 50% (high)	1	8.83
patient_996	ICI-chemo	< 1% (low)	1	0.73
patient_998	ICI-chemo	1%-49% (intermediate)	1	13.53
patient_1004	ICI-chemo	1%-49% (intermediate)	1	4.77
patient_1006	ICI-chemo	>= 50% (high)	1	12.83
patient_1007	ICI-chemo	1%-49% (intermediate)	1	15.97
patient_1008	ICI-chemo	>= 50% (high)	1	12.13
patient_1009	ICI-chemo	1%-49% (intermediate)	1	1.37
patient_1017	ICI-chemo	>= 50% (high)	1	8.5
patient_1022	ICI-chemo	< 1% (low)	1	3.43
patient_1023	ICI-chemo	>= 50% (high)	1	2.83
patient_1026	ICI-chemo	< 1% (low)	1	0.7
patient_1027	ICI-chemo	< 1% (low)	1	16.77
patient_1028	ICI-chemo	< 1% (low)	1	2.63
patient_1030	ICI-chemo	1%-49% (intermediate)	1	3.57
patient_1031	ICI-chemo	< 1% (low)	1	7.03
patient_1032	ICI-chemo	>= 50% (high)	1	4.2
patient_1033	ICI-chemo	1%-49% (intermediate)	1	9.07
patient_1034	ICI-chemo	< 1% (low)	1	5.2
patient_1035	ICI-chemo	< 1% (low)	1	1.37
patient_1037	ICI-chemo	< 1% (low)	1	3.47
patient_1038	ICI-chemo	< 1% (low)	1	4.4
patient_1039	ICI-chemo	>= 50% (high)	1	1.37
patient_1040	ICI-chemo	>= 50% (high)	1	4.63
patient_1042	ICI-chemo	1%-49% (intermediate)	0	1.33
patient_1043	ICI-chemo	< 1% (low)	1	5.63
patient_1048	ICI-chemo	< 1% (low)	1	12.7
patient_1049	ICI-chemo	< 1% (low)	1	10.3
patient_1050	ICI-chemo	>= 50% (high)	1	9.07
patient_1054	ICI-chemo	1%-49% (intermediate)	0	2.03
patient_1055	ICI-chemo	>= 50% (high)	0	11.4
patient_1056	ICI-chemo	1%-49% (intermediate)	0	2.33
patient_1062	ICI-chemo	1%-49% (intermediate)	0	10.5
patient_1065	ICI-chemo	1%-49% (intermediate)	1	8.43
patient_1067	ICI-chemo	>= 50% (high)	1	10.5
patient_1070	ICI-chemo	1%-49% (intermediate)	1	6.23
patient_1072	ICI-chemo	< 1% (low)	1	1.37
patient_1073	ICI-chemo	< 1% (low)	1	9.1
patient_1074	ICI-chemo	1%-49% (intermediate)	0	19.97
patient_1075	ICI-chemo	1%-49% (intermediate)	1	6.93
patient_1078	ICI-chemo	< 1% (low)	1	10.13
patient_1080	ICI-chemo	< 1% (low)	1	4.7
patient_1083	ICI-chemo	>= 50% (high)	1	3.2
patient_1084	ICI-chemo	1%-49% (intermediate)	1	1.4
patient_1085	ICI-chemo	>= 50% (high)	1	7.77
patient_1086	ICI-chemo	1%-49% (intermediate)	0	5.37
patient_1088	ICI-chemo	>= 50% (high)	0	9.7
patient_1089	ICI-chemo	>= 50% (high)	0	10.17
patient_1090	ICI-chemo	1%-49% (intermediate)	1	2.8
patient_1091	ICI-chemo	>= 50% (high)	1	12.17
patient_1096	ICI-chemo	< 1% (low)	0	6.5
patient_1099	ICI-chemo	< 1% (low)	0	1.37
patient_1100	ICI-chemo	1%-49% (intermediate)	1	6.13
patient_1101	ICI-chemo	>= 50% (high)	1	24
patient_1102	ICI-chemo	1%-49% (intermediate)	1	2.07
patient_1103	ICI-chemo	1%-49% (intermediate)	0	1.3
patient_1105	ICI-chemo	>= 50% (high)	1	3.5
patient_1108	ICI-chemo	>= 50% (high)	1	12.9
patient_1109	ICI-chemo	1%-49% (intermediate)	1	3.6
patient_1110	ICI-chemo	< 1% (low)	0	5.03
patient_1111	ICI-chemo	1%-49% (intermediate)	0	1.9
patient_1112	ICI-chemo	1%-49% (intermediate)	1	5.13
patient_1113	ICI-chemo	1%-49% (intermediate)	0	1.77
patient_1114	ICI-chemo	< 1% (low)	1	5.33
patient_1116	ICI-chemo	< 1% (low)	1	5.03
patient_1118	ICI-chemo	< 1% (low)	1	1.53
patient_1123	ICI-chemo	< 1% (low)	1	1.4
patient_1128	ICI-chemo	1%-49% (intermediate)	0	4.9
patient_1130	ICI-chemo	1%-49% (intermediate)	1	8.63
patient_1131	ICI-chemo	< 1% (low)	0	7.2
patient_1132	ICI-chemo	< 1% (low)	1	2.63
patient_1133	ICI-chemo	< 1% (low)	1	2.8
patient_1134	ICI-chemo	1%-49% (intermediate)	1	7.63
patient_1139	ICI-chemo	< 1% (low)	1	14.63

## Sheet: Fig_2b
patient_id	sub_treatment	OS.Status	OS
patient_1	ICI-chemo	1	14.23
patient_3	ICI-mono then chemo	1	2.6
patient_4	ICI-chemo	1	14.33
patient_5	ICI-chemo	1	16.57
patient_6	ICI-chemo	1	15.97
patient_8	ICI-chemo	1	3.7
patient_9	ICI-chemo	1	37.23
patient_10	ICI-chemo	1	1.9
patient_15	ICI-chemo	1	14.8
patient_16	ICI-mono only	0	49.23
patient_18	ICI-chemo	0	31.73
patient_19	ICI-chemo	1	16.97
patient_21	ICI-mono then chemo	0	45.97
patient_23	ICI-chemo	1	8.23
patient_24	ICI-mono then chemo	1	40.2
patient_25	ICI-mono then chemo	0	45.87
patient_28	ICI-chemo	0	29.73
patient_30	ICI-mono then chemo	0	4.93
patient_31	ICI-chemo	0	27.07
patient_32	ICI-chemo	1	6.87
patient_34	ICI-mono then chemo	1	12.27
patient_35	ICI-chemo	1	5.37
patient_37	ICI-mono only	1	6.7
patient_38	ICI-mono then chemo	0	29.57
patient_39	ICI-chemo	1	8.43
patient_41	ICI-chemo	1	5.9
patient_42	ICI-mono then chemo	1	18.1
patient_44	ICI-chemo	0	28.87
patient_48	ICI-mono only	0	12.97
patient_49	ICI-chemo	1	2.53
patient_52	ICI-mono only	1	28.57
patient_55	ICI-chemo	1	10.77
patient_59	ICI-mono only	0	17.47
patient_60	ICI-mono only	1	10.27
patient_61	ICI-chemo	1	14.87
patient_62	ICI-mono only	0	47.83
patient_63	ICI-chemo	0	25.53
patient_65	ICI-chemo	0	2
patient_68	ICI-mono only	1	9.33
patient_69	ICI-mono then chemo	1	17.97
patient_70	ICI-mono then chemo	1	17.33
patient_74	ICI-mono only	0	3.5
patient_75	ICI-chemo	0	13.43
patient_81	ICI-mono only	1	10.77
patient_83	ICI-mono only	0	42
patient_85	ICI-mono only	0	44
patient_89	ICI-chemo	0	39.2
patient_94	ICI-chemo	1	3.27
patient_96	ICI-mono then chemo	1	29.03
patient_97	ICI-mono only	1	3.8
patient_99	ICI-mono only	1	53.17
patient_101	ICI-mono only	0	2.7
patient_102	ICI-mono only	0	5.37
patient_106	ICI-mono only	0	38.23
patient_108	ICI-mono only	0	8.87
patient_112	ICI-mono only	0	44.6
patient_121	ICI-chemo	1	13.57
patient_122	ICI-mono then chemo	1	27.73
patient_126	ICI-mono only	1	7.07
patient_128	ICI-mono only	1	12.43
patient_134	ICI-mono only	1	16.47
patient_139	ICI-mono then chemo	0	52
patient_140	ICI-chemo	0	19.17
patient_144	ICI-mono only	0	29.77
patient_147	ICI-mono only	0	31.93
patient_159	ICI-mono only	0	4.93
patient_160	ICI-chemo	1	22.1
patient_161	ICI-chemo	0	23.03
patient_167	ICI-mono only	0	12.07
patient_170	ICI-mono only	0	14.37
patient_171	ICI-mono then chemo	1	11.17
patient_177	ICI-chemo	0	19.83
patient_178	ICI-chemo	1	66.5
patient_180	ICI-mono only	1	5.9
patient_185	ICI-chemo	1	16.9
patient_186	ICI-chemo	1	33.83
patient_190	ICI-mono only	1	1.5
patient_192	ICI-chemo	1	14.97
patient_194	ICI-mono only	1	5.57
patient_196	ICI-mono then chemo	1	2.97
patient_197	ICI-chemo	1	11.13
patient_199	ICI-chemo	1	10.57
patient_200	ICI-chemo	1	10.07
patient_201	ICI-mono only	0	59.1
patient_203	ICI-chemo	1	21.7
patient_205	ICI-chemo	1	15.77
patient_207	ICI-chemo	0	2.87
patient_210	ICI-mono then chemo	1	15.53
patient_212	ICI-mono then chemo	0	28.9
patient_213	ICI-chemo	1	10.57
patient_214	ICI-chemo	1	14.37
patient_215	ICI-chemo	0	69.27
patient_217	ICI-chemo	0	10.47
patient_218	ICI-mono then chemo	0	25.17
patient_227	ICI-mono only	0	30.8
patient_231	ICI-mono only	1	14.23
patient_234	ICI-chemo	0	20.57
patient_235	ICI-chemo	1	55.77
patient_237	ICI-chemo	0	2.33
patient_240	ICI-mono only	1	2.3
patient_244	ICI-mono only	0	3.73
patient_249	ICI-mono only	1	38.47
patient_254	ICI-mono only	1	46.63
patient_255	ICI-mono only	0	47.8
patient_256	ICI-mono only	0	56.03
patient_265	ICI-mono only	1	20.77
patient_266	ICI-mono only	0	42.97
patient_271	ICI-mono only	1	27.53
patient_274	ICI-chemo	1	11.23
patient_281	ICI-chemo	0	20.2
patient_282	ICI-mono only	1	16.67
patient_289	ICI-mono only	0	3.67
patient_293	ICI-mono only	1	10.6
patient_301	ICI-mono only	0	32.03
patient_302	ICI-mono only	1	37.67
patient_305	ICI-mono only	1	9.13
patient_312	ICI-mono only	1	9.33
patient_315	ICI-mono only	0	59.33
patient_316	ICI-mono only	1	31.5
patient_319	ICI-chemo	0	49.23
patient_320	ICI-mono then chemo	1	6.5
patient_325	ICI-chemo	1	8.23
patient_332	ICI-mono then chemo	1	13.77
patient_338	ICI-mono only	1	9.77
patient_344	ICI-chemo	1	29.17
patient_346	ICI-mono only	0	23.93
patient_347	ICI-chemo	0	28.77
patient_349	ICI-mono then chemo	1	15.93
patient_352	ICI-mono only	1	19.73
patient_363	ICI-chemo	0	5.6
patient_364	ICI-mono only	0	2.87
patient_365	ICI-chemo	0	29.43
patient_375	ICI-mono only	1	39.97
patient_377	ICI-chemo	0	10.63
patient_379	ICI-mono then chemo	1	20.33
patient_381	ICI-mono only	1	8.17
patient_384	ICI-chemo	0	16.23
patient_385	ICI-mono only	0	2.8
patient_386	ICI-mono then chemo	1	35.93
patient_390	ICI-mono only	0	31.7
patient_391	ICI-mono then chemo	1	22.47
patient_392	ICI-mono only	1	14.8
patient_400	ICI-chemo	1	2.67
patient_404	ICI-mono only	1	5.57
patient_406	ICI-mono then chemo	1	31.47
patient_413	ICI-mono only	0	49.73
patient_416	ICI-chemo	0	19.87
patient_425	ICI-chemo	0	20.17
patient_428	ICI-mono only	0	41.5
patient_431	ICI-mono only	0	1.9
patient_433	ICI-mono only	0	36.83
patient_437	ICI-mono then chemo	1	23.47
patient_440	ICI-mono then chemo	0	15.53
patient_450	ICI-chemo	1	11.73
patient_453	ICI-mono only	0	31.13
patient_456	ICI-mono only	1	6.7
patient_461	ICI-chemo	0	46.37
patient_463	ICI-mono only	0	2.1
patient_466	ICI-chemo	1	3.83
patient_469	ICI-mono then chemo	1	9.57
patient_470	ICI-mono then chemo	1	18.97
patient_472	ICI-mono only	1	3.67
patient_474	ICI-mono only	0	42.97
patient_475	ICI-mono only	1	1.03
patient_477	ICI-mono only	1	26.97
patient_479	ICI-chemo	1	28.1
patient_480	ICI-mono only	0	38.77
patient_482	ICI-mono only	0	15.4
patient_484	ICI-chemo	1	7.17
patient_485	ICI-mono only	1	31.63
patient_487	ICI-mono then chemo	0	12.97
patient_488	ICI-mono only	1	3.43
patient_489	ICI-mono then chemo	1	25.3
patient_492	ICI-mono only	0	36.63
patient_493	ICI-chemo	1	8.67
patient_495	ICI-chemo	1	11.8
patient_496	ICI-chemo	1	14.7
patient_497	ICI-mono then chemo	1	22.3
patient_499	ICI-mono then chemo	0	25.4
patient_500	ICI-mono only	1	14.23
patient_504	ICI-mono then chemo	0	17.97
patient_507	ICI-mono then chemo	1	15.03
patient_508	ICI-mono only	0	41.13
patient_510	ICI-chemo	1	22.77
patient_511	ICI-mono then chemo	0	33.6
patient_514	ICI-mono only	0	39.67
patient_523	ICI-chemo	1	17.6
patient_525	ICI-mono only	1	3.43
patient_526	ICI-mono then chemo	0	31.37
patient_527	ICI-mono only	0	27.9
patient_528	ICI-mono only	1	20.57
patient_529	ICI-chemo	1	16.93
patient_530	ICI-mono then chemo	1	25.03
patient_533	ICI-chemo	0	26
patient_534	ICI-mono only	0	26.17
patient_535	ICI-chemo	1	8.1
patient_536	ICI-mono then chemo	1	16.47
patient_542	ICI-mono only	1	14.53
patient_544	ICI-mono only	1	25.67
patient_547	ICI-mono only	0	39.6
patient_548	ICI-chemo	1	30
patient_550	ICI-mono only	1	2
patient_551	ICI-mono only	1	0.1
patient_552	ICI-mono only	0	40.27
patient_553	ICI-mono only	0	37
patient_555	ICI-mono only	0	40.2
patient_557	ICI-mono only	1	5.77
patient_559	ICI-chemo	1	2.13
patient_563	ICI-mono then chemo	1	9.1
patient_568	ICI-mono only	0	9.7
patient_569	ICI-mono then chemo	1	19.3
patient_570	ICI-mono only	0	38.37
patient_571	ICI-chemo	0	34.97
patient_572	ICI-mono then chemo	0	8.87
patient_578	ICI-chemo	0	13.57
patient_580	ICI-chemo	0	39.2
patient_581	ICI-chemo	1	1.83
patient_583	ICI-chemo	1	24.7
patient_585	ICI-mono only	0	15.17
patient_586	ICI-mono only	0	29.57
patient_588	ICI-chemo	1	6.93
patient_589	ICI-chemo	1	28.7
patient_590	ICI-mono then chemo	0	11.93
patient_593	ICI-chemo	1	2.17
patient_595	ICI-mono only	0	26
patient_596	ICI-mono only	1	1.3
patient_597	ICI-chemo	0	34.53
patient_598	ICI-chemo	0	14
patient_599	ICI-chemo	1	26.27
patient_600	ICI-chemo	1	3
patient_601	ICI-chemo	0	37.8
patient_602	ICI-chemo	0	3
patient_603	ICI-chemo	1	22.7
patient_606	ICI-chemo	0	8.87
patient_607	ICI-chemo	1	3.83
patient_608	ICI-mono only	0	36.13
patient_609	ICI-chemo	0	24.63
patient_612	ICI-chemo	0	35.5
patient_613	ICI-mono only	0	25.33
patient_615	ICI-mono then chemo	0	6.7
patient_616	ICI-chemo	1	24.6
patient_617	ICI-chemo	0	5.9
patient_618	ICI-chemo	0	2.53
patient_619	ICI-chemo	0	37.1
patient_620	ICI-chemo	0	38.1
patient_621	ICI-mono only	0	33.8
patient_623	ICI-mono then chemo	0	30.73
patient_625	ICI-chemo	1	32.97
patient_627	ICI-mono only	0	0.63
patient_629	ICI-chemo	0	28.53
patient_631	ICI-mono only	1	22.9
patient_632	ICI-mono then chemo	0	36.33
patient_634	ICI-chemo	0	2.47
patient_635	ICI-chemo	1	30.33
patient_636	ICI-chemo	1	5.03
patient_638	ICI-chemo	0	35.7
patient_640	ICI-chemo	1	36.47
patient_642	ICI-chemo	0	36.83
patient_643	ICI-chemo	0	34.5
patient_646	ICI-mono only	0	21.73
patient_649	ICI-chemo	1	11.4
patient_650	ICI-mono only	0	21.03
patient_651	ICI-mono only	1	3.13
patient_652	ICI-chemo	0	34.6
patient_653	ICI-chemo	0	33.63
patient_655	ICI-mono then chemo	0	10
patient_656	ICI-chemo	1	21
patient_657	ICI-mono only	0	36.4
patient_658	ICI-mono only	1	7.03
patient_659	ICI-chemo	0	35.4
patient_661	ICI-mono then chemo	0	28.4
patient_662	ICI-mono only	1	4.17
patient_663	ICI-mono only	1	4.17
patient_664	ICI-chemo	0	18.6
patient_667	ICI-mono then chemo	1	10.43
patient_669	ICI-chemo	1	9.83
patient_671	ICI-chemo	1	30.63
patient_672	ICI-mono only	1	8.1
patient_673	ICI-mono then chemo	1	9.1
patient_674	ICI-chemo	0	34.67
patient_675	ICI-chemo	1	8.33
patient_676	ICI-chemo	1	27.3
patient_678	ICI-mono only	1	10.47
patient_679	ICI-mono then chemo	0	44.93
patient_681	ICI-mono only	0	30.63
patient_682	ICI-chemo	1	7.83
patient_685	ICI-chemo	0	10.97
patient_689	ICI-mono only	0	4.9
patient_690	ICI-mono only	0	32.97
patient_692	ICI-chemo	1	10.7
patient_693	ICI-mono then chemo	0	10.3
patient_695	ICI-mono only	0	33.23
patient_696	ICI-chemo	0	32.53
patient_697	ICI-mono then chemo	1	29.83
patient_698	ICI-chemo	0	32
patient_699	ICI-mono then chemo	1	8.83
patient_700	ICI-chemo	0	10.83
patient_702	ICI-chemo	0	31.73
patient_704	ICI-mono only	0	3.27
patient_708	ICI-chemo	0	29.6
patient_712	ICI-chemo	1	12.93
patient_714	ICI-chemo	0	31.43
patient_715	ICI-mono only	0	7.83
patient_716	ICI-chemo	0	30.03
patient_717	ICI-chemo	1	7.13
patient_719	ICI-chemo	0	30.8
patient_720	ICI-mono only	1	4.77
patient_721	ICI-chemo	0	31.4
patient_722	ICI-mono only	0	18.2
patient_723	ICI-chemo	0	27.2
patient_724	ICI-chemo	1	13.13
patient_728	ICI-chemo	0	26.27
patient_729	ICI-chemo	1	10.57
patient_731	ICI-mono only	0	9.57
patient_732	ICI-chemo	1	6.7
patient_733	ICI-chemo	1	16.57
patient_734	ICI-chemo	1	11.5
patient_735	ICI-chemo	0	10.17
patient_736	ICI-mono then chemo	1	10.13
patient_739	ICI-chemo	1	26.43
patient_740	ICI-chemo	0	17.7
patient_741	ICI-chemo	0	20.97
patient_742	ICI-chemo	1	14.87
patient_743	ICI-chemo	1	9.1
patient_744	ICI-mono only	0	28.57
patient_745	ICI-mono only	0	31.2
patient_746	ICI-chemo	1	19.13
patient_748	ICI-chemo	0	30.07
patient_750	ICI-mono only	0	28.83
patient_751	ICI-chemo	0	29.9
patient_752	ICI-chemo	1	1.57
patient_754	ICI-chemo	0	29.17
patient_755	ICI-chemo	1	13.27
patient_757	ICI-chemo	0	28.7
patient_758	ICI-chemo	1	1.67
patient_760	ICI-chemo	1	21.07
patient_762	ICI-chemo	1	1.6
patient_763	ICI-chemo	0	27.9
patient_764	ICI-chemo	0	5.07
patient_765	ICI-mono only	1	25.17
patient_766	ICI-mono only	0	27.63
patient_768	ICI-chemo	1	23.47
patient_769	ICI-chemo	1	17.6
patient_772	ICI-mono then chemo	1	7.1
patient_773	ICI-chemo	1	8.97
patient_774	ICI-chemo	0	16.5
patient_775	ICI-mono only	0	12.07
patient_776	ICI-mono only	0	26.83
patient_777	ICI-chemo	1	15.33
patient_778	ICI-mono only	0	24.33
patient_779	ICI-chemo	0	13.93
patient_780	ICI-chemo	1	5.67
patient_781	ICI-chemo	0	2.53
patient_782	ICI-chemo	1	12.7
patient_783	ICI-chemo	1	10
patient_784	ICI-chemo	1	11.9
patient_786	ICI-chemo	1	8.57
patient_788	ICI-chemo	0	25.07
patient_789	ICI-chemo	0	15.93
patient_790	ICI-chemo	1	7.97
patient_791	ICI-chemo	0	8.17
patient_792	ICI-chemo	0	27.1
patient_793	ICI-mono only	0	18.23
patient_796	ICI-chemo	0	25.17
patient_797	ICI-chemo	0	7.53
patient_798	ICI-mono only	0	12.03
patient_799	ICI-mono only	0	5.9
patient_800	ICI-mono then chemo	0	11.43
patient_801	ICI-chemo	0	9.63
patient_802	ICI-chemo	1	6.47
patient_803	ICI-chemo	0	12.37
patient_804	ICI-chemo	0	7.83
patient_805	ICI-chemo	1	25.57
patient_806	ICI-mono only	1	14.7
patient_807	ICI-mono then chemo	1	8.23
patient_808	ICI-mono only	1	3.63
patient_809	ICI-chemo	0	22.37
patient_810	ICI-chemo	1	3.43
patient_811	ICI-mono only	1	0.57
patient_812	ICI-chemo	0	19.73
patient_813	ICI-chemo	0	24.87
patient_814	ICI-chemo	0	26.23
patient_815	ICI-chemo	0	25.9
patient_816	ICI-chemo	0	6.37
patient_818	ICI-mono only	0	23.1
patient_819	ICI-chemo	0	14.2
patient_821	ICI-chemo	0	25.3
patient_822	ICI-mono only	0	24.3
patient_823	ICI-chemo	1	20.17
patient_825	ICI-chemo	0	6.07
patient_826	ICI-chemo	1	6.3
patient_827	ICI-chemo	0	10.93
patient_828	ICI-chemo	0	3.1
patient_830	ICI-chemo	1	3.83
patient_831	ICI-chemo	0	16.4
patient_833	ICI-chemo	0	4.37
patient_834	ICI-mono only	0	6.2
patient_837	ICI-chemo	1	12.1
patient_838	ICI-mono only	0	21.7
patient_839	ICI-mono only	0	2.23
patient_840	ICI-chemo	0	23.53
patient_841	ICI-mono then chemo	0	25.57
patient_842	ICI-chemo	1	7.47
patient_843	ICI-chemo	0	15.2
patient_844	ICI-mono then chemo	1	14.47
patient_846	ICI-mono only	0	24.07
patient_847	ICI-mono then chemo	0	4.23
patient_849	ICI-chemo	0	22.97
patient_850	ICI-mono only	1	11.83
patient_851	ICI-mono then chemo	1	11.57
patient_853	ICI-chemo	0	7.9
patient_856	ICI-mono only	0	21.1
patient_857	ICI-chemo	0	25.03
patient_858	ICI-mono only	1	5.53
patient_860	ICI-chemo	1	17.6
patient_861	ICI-mono only	0	19.57
patient_862	ICI-chemo	1	19.07
patient_864	ICI-chemo	1	2.3
patient_866	ICI-chemo	0	20.53
patient_868	ICI-chemo	0	23.53
patient_870	ICI-mono only	0	23.5
patient_871	ICI-chemo	1	11.93
patient_872	ICI-mono then chemo	0	17.23
patient_874	ICI-mono then chemo	1	31.7
patient_875	ICI-chemo	0	23.97
patient_876	ICI-chemo	0	11.2
patient_877	ICI-chemo	1	18.53
patient_878	ICI-chemo	1	7.3
patient_879	ICI-chemo	1	7.57
patient_880	ICI-chemo	0	4.47
patient_881	ICI-chemo	0	22.73
patient_882	ICI-chemo	1	5.27
patient_883	ICI-chemo	1	7.53
patient_887	ICI-chemo	0	23.27
patient_888	ICI-mono only	0	3.33
patient_890	ICI-mono only	0	9.4
patient_891	ICI-chemo	0	14.57
patient_892	ICI-chemo	0	23.1
patient_893	ICI-chemo	0	16.8
patient_894	ICI-chemo	1	2.67
patient_897	ICI-chemo	0	5.37
patient_900	ICI-chemo	0	7.73
patient_905	ICI-chemo	0	1.77
patient_906	ICI-chemo	0	20.8
patient_907	ICI-chemo	0	21.53
patient_908	ICI-chemo	0	12.47
patient_910	ICI-mono only	0	22.43
patient_911	ICI-chemo	0	5.63
patient_912	ICI-chemo	0	22.57
patient_914	ICI-chemo	0	15.77
patient_917	ICI-chemo	0	13.23
patient_918	ICI-chemo	1	7.47
patient_919	ICI-chemo	0	6.3
patient_920	ICI-chemo	1	6.8
patient_921	ICI-chemo	0	28
patient_922	ICI-chemo	0	9.43
patient_923	ICI-chemo	1	8.6
patient_924	ICI-chemo	1	2
patient_925	ICI-mono only	0	20.77
patient_926	ICI-chemo	0	4.67
patient_927	ICI-chemo	0	22.2
patient_928	ICI-mono only	0	17.23
patient_929	ICI-chemo	1	16.67
patient_931	ICI-chemo	0	11.33
patient_932	ICI-chemo	0	6.97
patient_933	ICI-chemo	1	9.47
patient_934	ICI-chemo	0	19.23
patient_935	ICI-chemo	0	23
patient_936	ICI-chemo	0	12.57
patient_937	ICI-chemo	0	9.03
patient_938	ICI-mono only	0	19.83
patient_940	ICI-mono only	0	11.23
patient_941	ICI-chemo	1	20.13
patient_943	ICI-chemo	1	11.7
patient_944	ICI-chemo	1	2.27
patient_945	ICI-chemo	1	4.43
patient_946	ICI-chemo	1	12
patient_947	ICI-mono then chemo	1	11.5
patient_948	ICI-mono only	1	23.27
patient_949	ICI-mono then chemo	1	7.5
patient_950	ICI-chemo	0	18.97
patient_954	ICI-chemo	0	7.93
patient_955	ICI-chemo	1	11.13
patient_956	ICI-chemo	1	4.97
patient_958	ICI-chemo	0	19.47
patient_959	ICI-chemo	1	8.73
patient_960	ICI-chemo	1	8.67
patient_961	ICI-chemo	1	2.27
patient_962	ICI-chemo	1	19.27
patient_964	ICI-chemo	0	3
patient_965	ICI-chemo	0	12.93
patient_966	ICI-mono then chemo	0	21.37
patient_967	ICI-chemo	0	18
patient_968	ICI-mono then chemo	1	20.7
patient_969	ICI-chemo	0	7.6
patient_970	ICI-chemo	0	11.33
patient_972	ICI-mono only	0	3.73
patient_973	ICI-chemo	0	17.5
patient_974	ICI-chemo	0	17.77
patient_975	ICI-chemo	0	17.6
patient_976	ICI-chemo	0	22.07
patient_978	ICI-mono only	1	1.97
patient_979	ICI-chemo	0	17.3
patient_980	ICI-chemo	0	18.43
patient_981	ICI-chemo	0	9.4
patient_982	ICI-mono only	0	8.9
patient_983	ICI-chemo	0	17.37
patient_984	ICI-chemo	0	4.93
patient_985	ICI-chemo	1	7.67
patient_987	ICI-chemo	1	4.37
patient_988	ICI-chemo	0	15.7
patient_989	ICI-mono then chemo	0	17.57
patient_990	ICI-chemo	0	17
patient_991	ICI-chemo	1	14.43
patient_992	ICI-chemo	0	18
patient_993	ICI-mono only	0	27.07
patient_994	ICI-chemo	0	10.53
patient_996	ICI-chemo	0	5.17
patient_997	ICI-mono only	1	13.67
patient_998	ICI-chemo	0	16.97
patient_999	ICI-mono then chemo	0	16.67
patient_1000	ICI-mono only	0	7.5
patient_1001	ICI-mono only	0	5
patient_1003	ICI-mono only	1	9.6
patient_1004	ICI-chemo	0	21.43
patient_1005	ICI-mono then chemo	0	7.87
patient_1006	ICI-chemo	1	23.43
patient_1007	ICI-chemo	0	16.23
patient_1008	ICI-chemo	0	14.73
patient_1009	ICI-chemo	0	7.6
patient_1011	ICI-mono then chemo	0	15.33
patient_1012	ICI-mono then chemo	0	7.77
patient_1013	ICI-mono then chemo	0	15.3
patient_1014	ICI-chemo	0	2.67
patient_1015	ICI-mono only	0	3.43
patient_1016	ICI-mono then chemo	0	46.73
patient_1017	ICI-chemo	1	10.83
patient_1018	ICI-chemo	0	5.27
patient_1019	ICI-chemo	0	15.93
patient_1020	ICI-chemo	0	1.13
patient_1022	ICI-chemo	1	6.03
patient_1023	ICI-chemo	1	2.83
patient_1024	ICI-mono only	0	8.2
patient_1025	ICI-mono then chemo	0	40.3
patient_1026	ICI-chemo	1	5.6
patient_1027	ICI-chemo	0	17.97
patient_1028	ICI-chemo	0	8.93
patient_1030	ICI-chemo	0	3.83
patient_1031	ICI-chemo	0	12.5
patient_1032	ICI-chemo	1	6.5
patient_1033	ICI-chemo	0	16.33
patient_1034	ICI-chemo	0	11.13
patient_1035	ICI-chemo	0	3.93
patient_1036	ICI-mono only	1	6
patient_1037	ICI-chemo	1	5.3
patient_1038	ICI-chemo	0	7.6
patient_1039	ICI-chemo	1	3.63
patient_1040	ICI-chemo	1	11.9
patient_1042	ICI-chemo	0	1.33
patient_1043	ICI-chemo	0	6.07
patient_1044	ICI-mono only	0	16.63
patient_1045	ICI-chemo	0	4.47
patient_1047	ICI-mono only	0	2.57
patient_1048	ICI-chemo	0	13.73
patient_1049	ICI-chemo	0	13.17
patient_1050	ICI-chemo	0	13.1
patient_1051	ICI-mono only	1	6.43
patient_1052	ICI-mono only	0	23.2
patient_1053	ICI-mono only	0	12.97
patient_1054	ICI-chemo	0	2.7
patient_1055	ICI-chemo	0	12.83
patient_1056	ICI-chemo	0	2.57
patient_1057	ICI-chemo	1	5.97
patient_1061	ICI-mono only	1	2.4
patient_1062	ICI-chemo	0	12.63
patient_1063	ICI-mono only	0	6.23
patient_1065	ICI-chemo	0	10.4
patient_1066	ICI-mono only	0	12.3
patient_1067	ICI-chemo	0	21.37
patient_1069	ICI-chemo	1	2.73
patient_1070	ICI-chemo	0	6.4
patient_1071	ICI-mono only	0	7.7
patient_1072	ICI-chemo	0	6.97
patient_1073	ICI-chemo	0	1.57
patient_1074	ICI-chemo	0	20.1
patient_1075	ICI-chemo	0	7.03
patient_1077	ICI-mono only	0	7.43
patient_1078	ICI-chemo	0	17.53
patient_1080	ICI-chemo	0	5.27
patient_1081	ICI-chemo	1	2.77
patient_1082	ICI-mono only	0	0.63
patient_1083	ICI-chemo	1	12.37
patient_1084	ICI-chemo	0	5.6
patient_1085	ICI-chemo	0	10.47
patient_1086	ICI-chemo	0	6.37
patient_1088	ICI-chemo	0	11.8
patient_1089	ICI-chemo	0	10.27
patient_1090	ICI-chemo	1	6.5
patient_1091	ICI-chemo	0	17.1
patient_1094	ICI-mono then chemo	0	6.07
patient_1095	ICI-chemo	0	9.63
patient_1096	ICI-chemo	0	9.4
patient_1097	ICI-mono only	0	9
patient_1098	ICI-mono then chemo	1	23.07
patient_1099	ICI-chemo	0	1.43
patient_1100	ICI-chemo	0	19.8
patient_1101	ICI-chemo	0	25.73
patient_1102	ICI-chemo	0	2.83
patient_1103	ICI-chemo	0	1.57
patient_1104	ICI-chemo	0	19.43
patient_1105	ICI-chemo	1	3.7
patient_1106	ICI-chemo	1	2.87
patient_1108	ICI-chemo	0	16.03
patient_1109	ICI-chemo	0	5.73
patient_1110	ICI-chemo	0	6.7
patient_1111	ICI-chemo	0	2.03
patient_1112	ICI-chemo	0	9.47
patient_1113	ICI-chemo	0	2.57
patient_1114	ICI-chemo	1	7.53
patient_1115	ICI-mono then chemo	0	26.87
patient_1116	ICI-chemo	1	19
patient_1117	ICI-chemo	0	3.77
patient_1118	ICI-chemo	0	3.17
patient_1119	ICI-mono only	0	6.67
patient_1120	ICI-mono then chemo	0	17.47
patient_1121	ICI-chemo	0	9.3
patient_1123	ICI-chemo	0	4.57
patient_1125	ICI-mono only	0	7.6
patient_1128	ICI-chemo	0	7.37
patient_1130	ICI-chemo	0	11.37
patient_1131	ICI-chemo	0	8.4
patient_1132	ICI-chemo	0	10.97
patient_1133	ICI-chemo	0	6.6
patient_1134	ICI-chemo	0	9.73
patient_1136	ICI-mono then chemo	0	33.87
patient_1138	ICI-mono only	1	3.2
patient_1139	ICI-chemo	0	19.97

## Sheet: Fig_2c
patient_id	sub_treatment	OS.Status	OS	PD.L1.expression
patient_1	ICI-chemo	1	14.23	< 1% (low)
patient_5	ICI-chemo	1	16.57	1%-49% (intermediate)
patient_6	ICI-chemo	1	15.97	1%-49% (intermediate)
patient_8	ICI-chemo	1	3.7	1%-49% (intermediate)
patient_10	ICI-chemo	1	1.9	< 1% (low)
patient_15	ICI-chemo	1	14.8	1%-49% (intermediate)
patient_24	ICI-mono then chemo	1	40.2	1%-49% (intermediate)
patient_25	ICI-mono then chemo	0	45.87	1%-49% (intermediate)
patient_30	ICI-mono then chemo	0	4.93	1%-49% (intermediate)
patient_31	ICI-chemo	0	27.07	< 1% (low)
patient_32	ICI-chemo	1	6.87	1%-49% (intermediate)
patient_34	ICI-mono then chemo	1	12.27	< 1% (low)
patient_35	ICI-chemo	1	5.37	< 1% (low)
patient_41	ICI-chemo	1	5.9	< 1% (low)
patient_44	ICI-chemo	0	28.87	< 1% (low)
patient_49	ICI-chemo	1	2.53	1%-49% (intermediate)
patient_59	ICI-mono only	0	17.47	1%-49% (intermediate)
patient_62	ICI-mono only	0	47.83	< 1% (low)
patient_65	ICI-chemo	0	2	< 1% (low)
patient_75	ICI-chemo	0	13.43	< 1% (low)
patient_83	ICI-mono only	0	42	1%-49% (intermediate)
patient_89	ICI-chemo	0	39.2	1%-49% (intermediate)
patient_101	ICI-mono only	0	2.7	1%-49% (intermediate)
patient_121	ICI-chemo	1	13.57	1%-49% (intermediate)
patient_126	ICI-mono only	1	7.07	< 1% (low)
patient_139	ICI-mono then chemo	0	52	1%-49% (intermediate)
patient_140	ICI-chemo	0	19.17	< 1% (low)
patient_170	ICI-mono only	0	14.37	1%-49% (intermediate)
patient_177	ICI-chemo	0	19.83	1%-49% (intermediate)
patient_180	ICI-mono only	1	5.9	< 1% (low)
patient_196	ICI-mono then chemo	1	2.97	1%-49% (intermediate)
patient_200	ICI-chemo	1	10.07	< 1% (low)
patient_207	ICI-chemo	0	2.87	< 1% (low)
patient_210	ICI-mono then chemo	1	15.53	1%-49% (intermediate)
patient_212	ICI-mono then chemo	0	28.9	1%-49% (intermediate)
patient_213	ICI-chemo	1	10.57	< 1% (low)
patient_214	ICI-chemo	1	14.37	< 1% (low)
patient_215	ICI-chemo	0	69.27	< 1% (low)
patient_217	ICI-chemo	0	10.47	< 1% (low)
patient_218	ICI-mono then chemo	0	25.17	< 1% (low)
patient_235	ICI-chemo	1	55.77	< 1% (low)
patient_249	ICI-mono only	1	38.47	< 1% (low)
patient_265	ICI-mono only	1	20.77	< 1% (low)
patient_281	ICI-chemo	0	20.2	< 1% (low)
patient_325	ICI-chemo	1	8.23	< 1% (low)
patient_332	ICI-mono then chemo	1	13.77	1%-49% (intermediate)
patient_347	ICI-chemo	0	28.77	1%-49% (intermediate)
patient_352	ICI-mono only	1	19.73	1%-49% (intermediate)
patient_363	ICI-chemo	0	5.6	1%-49% (intermediate)
patient_365	ICI-chemo	0	29.43	< 1% (low)
patient_377	ICI-chemo	0	10.63	< 1% (low)
patient_379	ICI-mono then chemo	1	20.33	1%-49% (intermediate)
patient_384	ICI-chemo	0	16.23	< 1% (low)
patient_391	ICI-mono then chemo	1	22.47	1%-49% (intermediate)
patient_392	ICI-mono only	1	14.8	< 1% (low)
patient_400	ICI-chemo	1	2.67	1%-49% (intermediate)
patient_406	ICI-mono then chemo	1	31.47	1%-49% (intermediate)
patient_416	ICI-chemo	0	19.87	1%-49% (intermediate)
patient_425	ICI-chemo	0	20.17	1%-49% (intermediate)
patient_428	ICI-mono only	0	41.5	< 1% (low)
patient_431	ICI-mono only	0	1.9	< 1% (low)
patient_450	ICI-chemo	1	11.73	< 1% (low)
patient_456	ICI-mono only	1	6.7	< 1% (low)
patient_461	ICI-chemo	0	46.37	< 1% (low)
patient_463	ICI-mono only	0	2.1	< 1% (low)
patient_466	ICI-chemo	1	3.83	1%-49% (intermediate)
patient_469	ICI-mono then chemo	1	9.57	< 1% (low)
patient_479	ICI-chemo	1	28.1	< 1% (low)
patient_484	ICI-chemo	1	7.17	< 1% (low)
patient_492	ICI-mono only	0	36.63	1%-49% (intermediate)
patient_493	ICI-chemo	1	8.67	< 1% (low)
patient_495	ICI-chemo	1	11.8	< 1% (low)
patient_499	ICI-mono then chemo	0	25.4	1%-49% (intermediate)
patient_507	ICI-mono then chemo	1	15.03	1%-49% (intermediate)
patient_511	ICI-mono then chemo	0	33.6	1%-49% (intermediate)
patient_523	ICI-chemo	1	17.6	< 1% (low)
patient_526	ICI-mono then chemo	0	31.37	1%-49% (intermediate)
patient_529	ICI-chemo	1	16.93	1%-49% (intermediate)
patient_530	ICI-mono then chemo	1	25.03	< 1% (low)
patient_533	ICI-chemo	0	26	< 1% (low)
patient_534	ICI-mono only	0	26.17	1%-49% (intermediate)
patient_535	ICI-chemo	1	8.1	< 1% (low)
patient_536	ICI-mono then chemo	1	16.47	1%-49% (intermediate)
patient_542	ICI-mono only	1	14.53	1%-49% (intermediate)
patient_548	ICI-chemo	1	30	1%-49% (intermediate)
patient_550	ICI-mono only	1	2	< 1% (low)
patient_552	ICI-mono only	0	40.27	1%-49% (intermediate)
patient_553	ICI-mono only	0	37	< 1% (low)
patient_559	ICI-chemo	1	2.13	1%-49% (intermediate)
patient_571	ICI-chemo	0	34.97	1%-49% (intermediate)
patient_578	ICI-chemo	0	13.57	< 1% (low)
patient_580	ICI-chemo	0	39.2	1%-49% (intermediate)
patient_581	ICI-chemo	1	1.83	< 1% (low)
patient_583	ICI-chemo	1	24.7	1%-49% (intermediate)
patient_588	ICI-chemo	1	6.93	1%-49% (intermediate)
patient_589	ICI-chemo	1	28.7	1%-49% (intermediate)
patient_598	ICI-chemo	0	14	1%-49% (intermediate)
patient_599	ICI-chemo	1	26.27	< 1% (low)
patient_600	ICI-chemo	1	3	1%-49% (intermediate)
patient_601	ICI-chemo	0	37.8	1%-49% (intermediate)
patient_602	ICI-chemo	0	3	1%-49% (intermediate)
patient_606	ICI-chemo	0	8.87	1%-49% (intermediate)
patient_607	ICI-chemo	1	3.83	1%-49% (intermediate)
patient_609	ICI-chemo	0	24.63	< 1% (low)
patient_612	ICI-chemo	0	35.5	1%-49% (intermediate)
patient_613	ICI-mono only	0	25.33	1%-49% (intermediate)
patient_615	ICI-mono then chemo	0	6.7	1%-49% (intermediate)
patient_616	ICI-chemo	1	24.6	1%-49% (intermediate)
patient_617	ICI-chemo	0	5.9	< 1% (low)
patient_618	ICI-chemo	0	2.53	< 1% (low)
patient_619	ICI-chemo	0	37.1	1%-49% (intermediate)
patient_620	ICI-chemo	0	38.1	< 1% (low)
patient_621	ICI-mono only	0	33.8	1%-49% (intermediate)
patient_623	ICI-mono then chemo	0	30.73	1%-49% (intermediate)
patient_629	ICI-chemo	0	28.53	1%-49% (intermediate)
patient_634	ICI-chemo	0	2.47	< 1% (low)
patient_635	ICI-chemo	1	30.33	1%-49% (intermediate)
patient_636	ICI-chemo	1	5.03	< 1% (low)
patient_640	ICI-chemo	1	36.47	< 1% (low)
patient_642	ICI-chemo	0	36.83	< 1% (low)
patient_643	ICI-chemo	0	34.5	1%-49% (intermediate)
patient_646	ICI-mono only	0	21.73	1%-49% (intermediate)
patient_651	ICI-mono only	1	3.13	< 1% (low)
patient_652	ICI-chemo	0	34.6	1%-49% (intermediate)
patient_659	ICI-chemo	0	35.4	1%-49% (intermediate)
patient_664	ICI-chemo	0	18.6	1%-49% (intermediate)
patient_669	ICI-chemo	1	9.83	< 1% (low)
patient_671	ICI-chemo	1	30.63	< 1% (low)
patient_682	ICI-chemo	1	7.83	< 1% (low)
patient_692	ICI-chemo	1	10.7	< 1% (low)
patient_696	ICI-chemo	0	32.53	< 1% (low)
patient_697	ICI-mono then chemo	1	29.83	1%-49% (intermediate)
patient_698	ICI-chemo	0	32	1%-49% (intermediate)
patient_700	ICI-chemo	0	10.83	1%-49% (intermediate)
patient_702	ICI-chemo	0	31.73	1%-49% (intermediate)
patient_704	ICI-mono only	0	3.27	1%-49% (intermediate)
patient_708	ICI-chemo	0	29.6	< 1% (low)
patient_712	ICI-chemo	1	12.93	< 1% (low)
patient_714	ICI-chemo	0	31.43	1%-49% (intermediate)
patient_715	ICI-mono only	0	7.83	1%-49% (intermediate)
patient_716	ICI-chemo	0	30.03	1%-49% (intermediate)
patient_717	ICI-chemo	1	7.13	1%-49% (intermediate)
patient_719	ICI-chemo	0	30.8	1%-49% (intermediate)
patient_720	ICI-mono only	1	4.77	1%-49% (intermediate)
patient_723	ICI-chemo	0	27.2	< 1% (low)
patient_724	ICI-chemo	1	13.13	< 1% (low)
patient_728	ICI-chemo	0	26.27	< 1% (low)
patient_729	ICI-chemo	1	10.57	< 1% (low)
patient_732	ICI-chemo	1	6.7	1%-49% (intermediate)
patient_733	ICI-chemo	1	16.57	1%-49% (intermediate)
patient_734	ICI-chemo	1	11.5	< 1% (low)
patient_735	ICI-chemo	0	10.17	< 1% (low)
patient_736	ICI-mono then chemo	1	10.13	1%-49% (intermediate)
patient_748	ICI-chemo	0	30.07	1%-49% (intermediate)
patient_751	ICI-chemo	0	29.9	1%-49% (intermediate)
patient_752	ICI-chemo	1	1.57	1%-49% (intermediate)
patient_755	ICI-chemo	1	13.27	< 1% (low)
patient_757	ICI-chemo	0	28.7	< 1% (low)
patient_758	ICI-chemo	1	1.67	< 1% (low)
patient_762	ICI-chemo	1	1.6	< 1% (low)
patient_763	ICI-chemo	0	27.9	1%-49% (intermediate)
patient_764	ICI-chemo	0	5.07	< 1% (low)
patient_765	ICI-mono only	1	25.17	1%-49% (intermediate)
patient_769	ICI-chemo	1	17.6	1%-49% (intermediate)
patient_772	ICI-mono then chemo	1	7.1	1%-49% (intermediate)
patient_777	ICI-chemo	1	15.33	1%-49% (intermediate)
patient_779	ICI-chemo	0	13.93	1%-49% (intermediate)
patient_781	ICI-chemo	0	2.53	< 1% (low)
patient_783	ICI-chemo	1	10	1%-49% (intermediate)
patient_784	ICI-chemo	1	11.9	1%-49% (intermediate)
patient_786	ICI-chemo	1	8.57	< 1% (low)
patient_788	ICI-chemo	0	25.07	< 1% (low)
patient_789	ICI-chemo	0	15.93	1%-49% (intermediate)
patient_790	ICI-chemo	1	7.97	1%-49% (intermediate)
patient_791	ICI-chemo	0	8.17	1%-49% (intermediate)
patient_798	ICI-mono only	0	12.03	< 1% (low)
patient_800	ICI-mono then chemo	0	11.43	< 1% (low)
patient_801	ICI-chemo	0	9.63	< 1% (low)
patient_802	ICI-chemo	1	6.47	< 1% (low)
patient_803	ICI-chemo	0	12.37	< 1% (low)
patient_805	ICI-chemo	1	25.57	1%-49% (intermediate)
patient_808	ICI-mono only	1	3.63	1%-49% (intermediate)
patient_809	ICI-chemo	0	22.37	1%-49% (intermediate)
patient_812	ICI-chemo	0	19.73	< 1% (low)
patient_813	ICI-chemo	0	24.87	1%-49% (intermediate)
patient_814	ICI-chemo	0	26.23	< 1% (low)
patient_816	ICI-chemo	0	6.37	< 1% (low)
patient_818	ICI-mono only	0	23.1	< 1% (low)
patient_821	ICI-chemo	0	25.3	1%-49% (intermediate)
patient_825	ICI-chemo	0	6.07	1%-49% (intermediate)
patient_826	ICI-chemo	1	6.3	1%-49% (intermediate)
patient_827	ICI-chemo	0	10.93	1%-49% (intermediate)
patient_828	ICI-chemo	0	3.1	< 1% (low)
patient_831	ICI-chemo	0	16.4	1%-49% (intermediate)
patient_837	ICI-chemo	1	12.1	< 1% (low)
patient_842	ICI-chemo	1	7.47	1%-49% (intermediate)
patient_844	ICI-mono then chemo	1	14.47	< 1% (low)
patient_849	ICI-chemo	0	22.97	1%-49% (intermediate)
patient_850	ICI-mono only	1	11.83	1%-49% (intermediate)
patient_851	ICI-mono then chemo	1	11.57	1%-49% (intermediate)
patient_857	ICI-chemo	0	25.03	1%-49% (intermediate)
patient_864	ICI-chemo	1	2.3	1%-49% (intermediate)
patient_868	ICI-chemo	0	23.53	< 1% (low)
patient_872	ICI-mono then chemo	0	17.23	< 1% (low)
patient_875	ICI-chemo	0	23.97	1%-49% (intermediate)
patient_876	ICI-chemo	0	11.2	1%-49% (intermediate)
patient_878	ICI-chemo	1	7.3	< 1% (low)
patient_879	ICI-chemo	1	7.57	1%-49% (intermediate)
patient_880	ICI-chemo	0	4.47	1%-49% (intermediate)
patient_882	ICI-chemo	1	5.27	< 1% (low)
patient_883	ICI-chemo	1	7.53	< 1% (low)
patient_887	ICI-chemo	0	23.27	1%-49% (intermediate)
patient_888	ICI-mono only	0	3.33	1%-49% (intermediate)
patient_890	ICI-mono only	0	9.4	1%-49% (intermediate)
patient_891	ICI-chemo	0	14.57	< 1% (low)
patient_893	ICI-chemo	0	16.8	< 1% (low)
patient_894	ICI-chemo	1	2.67	1%-49% (intermediate)
patient_897	ICI-chemo	0	5.37	< 1% (low)
patient_905	ICI-chemo	0	1.77	1%-49% (intermediate)
patient_906	ICI-chemo	0	20.8	< 1% (low)
patient_910	ICI-mono only	0	22.43	< 1% (low)
patient_911	ICI-chemo	0	5.63	1%-49% (intermediate)
patient_914	ICI-chemo	0	15.77	1%-49% (intermediate)
patient_917	ICI-chemo	0	13.23	< 1% (low)
patient_918	ICI-chemo	1	7.47	< 1% (low)
patient_919	ICI-chemo	0	6.3	< 1% (low)
patient_920	ICI-chemo	1	6.8	1%-49% (intermediate)
patient_922	ICI-chemo	0	9.43	< 1% (low)
patient_923	ICI-chemo	1	8.6	1%-49% (intermediate)
patient_924	ICI-chemo	1	2	< 1% (low)
patient_926	ICI-chemo	0	4.67	< 1% (low)
patient_929	ICI-chemo	1	16.67	1%-49% (intermediate)
patient_931	ICI-chemo	0	11.33	1%-49% (intermediate)
patient_933	ICI-chemo	1	9.47	< 1% (low)
patient_934	ICI-chemo	0	19.23	< 1% (low)
patient_936	ICI-chemo	0	12.57	< 1% (low)
patient_937	ICI-chemo	0	9.03	1%-49% (intermediate)
patient_940	ICI-mono only	0	11.23	1%-49% (intermediate)
patient_941	ICI-chemo	1	20.13	1%-49% (intermediate)
patient_943	ICI-chemo	1	11.7	1%-49% (intermediate)
patient_946	ICI-chemo	1	12	1%-49% (intermediate)
patient_954	ICI-chemo	0	7.93	< 1% (low)
patient_955	ICI-chemo	1	11.13	< 1% (low)
patient_956	ICI-chemo	1	4.97	< 1% (low)
patient_958	ICI-chemo	0	19.47	1%-49% (intermediate)
patient_959	ICI-chemo	1	8.73	1%-49% (intermediate)
patient_960	ICI-chemo	1	8.67	1%-49% (intermediate)
patient_962	ICI-chemo	1	19.27	< 1% (low)
patient_968	ICI-mono then chemo	1	20.7	1%-49% (intermediate)
patient_969	ICI-chemo	0	7.6	< 1% (low)
patient_970	ICI-chemo	0	11.33	1%-49% (intermediate)
patient_973	ICI-chemo	0	17.5	1%-49% (intermediate)
patient_974	ICI-chemo	0	17.77	1%-49% (intermediate)
patient_976	ICI-chemo	0	22.07	< 1% (low)
patient_979	ICI-chemo	0	17.3	1%-49% (intermediate)
patient_980	ICI-chemo	0	18.43	< 1% (low)
patient_985	ICI-chemo	1	7.67	1%-49% (intermediate)
patient_987	ICI-chemo	1	4.37	< 1% (low)
patient_989	ICI-mono then chemo	0	17.57	1%-49% (intermediate)
patient_990	ICI-chemo	0	17	1%-49% (intermediate)
patient_991	ICI-chemo	1	14.43	1%-49% (intermediate)
patient_993	ICI-mono only	0	27.07	< 1% (low)
patient_996	ICI-chemo	0	5.17	< 1% (low)
patient_997	ICI-mono only	1	13.67	1%-49% (intermediate)
patient_998	ICI-chemo	0	16.97	1%-49% (intermediate)
patient_1000	ICI-mono only	0	7.5	1%-49% (intermediate)
patient_1003	ICI-mono only	1	9.6	1%-49% (intermediate)
patient_1004	ICI-chemo	0	21.43	1%-49% (intermediate)
patient_1007	ICI-chemo	0	16.23	1%-49% (intermediate)
patient_1009	ICI-chemo	0	7.6	1%-49% (intermediate)
patient_1022	ICI-chemo	1	6.03	< 1% (low)
patient_1026	ICI-chemo	1	5.6	< 1% (low)
patient_1027	ICI-chemo	0	17.97	< 1% (low)
patient_1028	ICI-chemo	0	8.93	< 1% (low)
patient_1030	ICI-chemo	0	3.83	1%-49% (intermediate)
patient_1031	ICI-chemo	0	12.5	< 1% (low)
patient_1033	ICI-chemo	0	16.33	1%-49% (intermediate)
patient_1034	ICI-chemo	0	11.13	< 1% (low)
patient_1035	ICI-chemo	0	3.93	< 1% (low)
patient_1037	ICI-chemo	1	5.3	< 1% (low)
patient_1038	ICI-chemo	0	7.6	< 1% (low)
patient_1042	ICI-chemo	0	1.33	1%-49% (intermediate)
patient_1043	ICI-chemo	0	6.07	< 1% (low)
patient_1048	ICI-chemo	0	13.73	< 1% (low)
patient_1049	ICI-chemo	0	13.17	< 1% (low)
patient_1054	ICI-chemo	0	2.7	1%-49% (intermediate)
patient_1056	ICI-chemo	0	2.57	1%-49% (intermediate)
patient_1062	ICI-chemo	0	12.63	1%-49% (intermediate)
patient_1065	ICI-chemo	0	10.4	1%-49% (intermediate)
patient_1070	ICI-chemo	0	6.4	1%-49% (intermediate)
patient_1071	ICI-mono only	0	7.7	1%-49% (intermediate)
patient_1072	ICI-chemo	0	6.97	< 1% (low)
patient_1073	ICI-chemo	0	1.57	< 1% (low)
patient_1074	ICI-chemo	0	20.1	1%-49% (intermediate)
patient_1075	ICI-chemo	0	7.03	1%-49% (intermediate)
patient_1078	ICI-chemo	0	17.53	< 1% (low)
patient_1080	ICI-chemo	0	5.27	< 1% (low)
patient_1084	ICI-chemo	0	5.6	1%-49% (intermediate)
patient_1086	ICI-chemo	0	6.37	1%-49% (intermediate)
patient_1090	ICI-chemo	1	6.5	1%-49% (intermediate)
patient_1096	ICI-chemo	0	9.4	< 1% (low)
patient_1099	ICI-chemo	0	1.43	< 1% (low)
patient_1100	ICI-chemo	0	19.8	1%-49% (intermediate)
patient_1102	ICI-chemo	0	2.83	1%-49% (intermediate)
patient_1103	ICI-chemo	0	1.57	1%-49% (intermediate)
patient_1109	ICI-chemo	0	5.73	1%-49% (intermediate)
patient_1110	ICI-chemo	0	6.7	< 1% (low)
patient_1111	ICI-chemo	0	2.03	1%-49% (intermediate)
patient_1112	ICI-chemo	0	9.47	1%-49% (intermediate)
patient_1113	ICI-chemo	0	2.57	1%-49% (intermediate)
patient_1114	ICI-chemo	1	7.53	< 1% (low)
patient_1116	ICI-chemo	1	19	< 1% (low)
patient_1118	ICI-chemo	0	3.17	< 1% (low)
patient_1119	ICI-mono only	0	6.67	1%-49% (intermediate)
patient_1120	ICI-mono then chemo	0	17.47	< 1% (low)
patient_1123	ICI-chemo	0	4.57	< 1% (low)
patient_1128	ICI-chemo	0	7.37	1%-49% (intermediate)
patient_1130	ICI-chemo	0	11.37	1%-49% (intermediate)
patient_1131	ICI-chemo	0	8.4	< 1% (low)
patient_1132	ICI-chemo	0	10.97	< 1% (low)
patient_1133	ICI-chemo	0	6.6	< 1% (low)
patient_1134	ICI-chemo	0	9.73	1%-49% (intermediate)
patient_1138	ICI-mono only	1	3.2	1%-49% (intermediate)
patient_1139	ICI-chemo	0	19.97	< 1% (low)

## Sheet: Fig_2d
patient_id	sub_treatment	OS.Status	OS	PD.L1.expression
patient_16	ICI-mono only	0	49.23	>= 50% (high)
patient_38	ICI-mono then chemo	0	29.57	>= 50% (high)
patient_39	ICI-chemo	1	8.43	>= 50% (high)
patient_42	ICI-mono then chemo	1	18.1	>= 50% (high)
patient_48	ICI-mono only	0	12.97	>= 50% (high)
patient_52	ICI-mono only	1	28.57	>= 50% (high)
patient_55	ICI-chemo	1	10.77	>= 50% (high)
patient_60	ICI-mono only	1	10.27	>= 50% (high)
patient_63	ICI-chemo	0	25.53	>= 50% (high)
patient_70	ICI-mono then chemo	1	17.33	>= 50% (high)
patient_74	ICI-mono only	0	3.5	>= 50% (high)
patient_85	ICI-mono only	0	44	>= 50% (high)
patient_96	ICI-mono then chemo	1	29.03	>= 50% (high)
patient_106	ICI-mono only	0	38.23	>= 50% (high)
patient_108	ICI-mono only	0	8.87	>= 50% (high)
patient_112	ICI-mono only	0	44.6	>= 50% (high)
patient_159	ICI-mono only	0	4.93	>= 50% (high)
patient_234	ICI-chemo	0	20.57	>= 50% (high)
patient_282	ICI-mono only	1	16.67	>= 50% (high)
patient_301	ICI-mono only	0	32.03	>= 50% (high)
patient_302	ICI-mono only	1	37.67	>= 50% (high)
patient_319	ICI-chemo	0	49.23	>= 50% (high)
patient_349	ICI-mono then chemo	1	15.93	>= 50% (high)
patient_390	ICI-mono only	0	31.7	>= 50% (high)
patient_404	ICI-mono only	1	5.57	>= 50% (high)
patient_413	ICI-mono only	0	49.73	>= 50% (high)
patient_433	ICI-mono only	0	36.83	>= 50% (high)
patient_453	ICI-mono only	0	31.13	>= 50% (high)
patient_472	ICI-mono only	1	3.67	>= 50% (high)
patient_474	ICI-mono only	0	42.97	>= 50% (high)
patient_477	ICI-mono only	1	26.97	>= 50% (high)
patient_480	ICI-mono only	0	38.77	>= 50% (high)
patient_482	ICI-mono only	0	15.4	>= 50% (high)
patient_488	ICI-mono only	1	3.43	>= 50% (high)
patient_489	ICI-mono then chemo	1	25.3	>= 50% (high)
patient_496	ICI-chemo	1	14.7	>= 50% (high)
patient_500	ICI-mono only	1	14.23	>= 50% (high)
patient_504	ICI-mono then chemo	0	17.97	>= 50% (high)
patient_508	ICI-mono only	0	41.13	>= 50% (high)
patient_510	ICI-chemo	1	22.77	>= 50% (high)
patient_525	ICI-mono only	1	3.43	>= 50% (high)
patient_527	ICI-mono only	0	27.9	>= 50% (high)
patient_528	ICI-mono only	1	20.57	>= 50% (high)
patient_544	ICI-mono only	1	25.67	>= 50% (high)
patient_547	ICI-mono only	0	39.6	>= 50% (high)
patient_551	ICI-mono only	1	0.1	>= 50% (high)
patient_555	ICI-mono only	0	40.2	>= 50% (high)
patient_563	ICI-mono then chemo	1	9.1	>= 50% (high)
patient_570	ICI-mono only	0	38.37	>= 50% (high)
patient_572	ICI-mono then chemo	0	8.87	>= 50% (high)
patient_585	ICI-mono only	0	15.17	>= 50% (high)
patient_586	ICI-mono only	0	29.57	>= 50% (high)
patient_595	ICI-mono only	0	26	>= 50% (high)
patient_596	ICI-mono only	1	1.3	>= 50% (high)
patient_597	ICI-chemo	0	34.53	>= 50% (high)
patient_608	ICI-mono only	0	36.13	>= 50% (high)
patient_627	ICI-mono only	0	0.63	>= 50% (high)
patient_631	ICI-mono only	1	22.9	>= 50% (high)
patient_632	ICI-mono then chemo	0	36.33	>= 50% (high)
patient_638	ICI-chemo	0	35.7	>= 50% (high)
patient_650	ICI-mono only	0	21.03	>= 50% (high)
patient_653	ICI-chemo	0	33.63	>= 50% (high)
patient_655	ICI-mono then chemo	0	10	>= 50% (high)
patient_656	ICI-chemo	1	21	>= 50% (high)
patient_657	ICI-mono only	0	36.4	>= 50% (high)
patient_658	ICI-mono only	1	7.03	>= 50% (high)
patient_662	ICI-mono only	1	4.17	>= 50% (high)
patient_663	ICI-mono only	1	4.17	>= 50% (high)
patient_667	ICI-mono then chemo	1	10.43	>= 50% (high)
patient_672	ICI-mono only	1	8.1	>= 50% (high)
patient_673	ICI-mono then chemo	1	9.1	>= 50% (high)
patient_675	ICI-chemo	1	8.33	>= 50% (high)
patient_676	ICI-chemo	1	27.3	>= 50% (high)
patient_678	ICI-mono only	1	10.47	>= 50% (high)
patient_681	ICI-mono only	0	30.63	>= 50% (high)
patient_685	ICI-chemo	0	10.97	>= 50% (high)
patient_690	ICI-mono only	0	32.97	>= 50% (high)
patient_693	ICI-mono then chemo	0	10.3	>= 50% (high)
patient_695	ICI-mono only	0	33.23	>= 50% (high)
patient_699	ICI-mono then chemo	1	8.83	>= 50% (high)
patient_721	ICI-chemo	0	31.4	>= 50% (high)
patient_722	ICI-mono only	0	18.2	>= 50% (high)
patient_731	ICI-mono only	0	9.57	>= 50% (high)
patient_740	ICI-chemo	0	17.7	>= 50% (high)
patient_741	ICI-chemo	0	20.97	>= 50% (high)
patient_742	ICI-chemo	1	14.87	>= 50% (high)
patient_744	ICI-mono only	0	28.57	>= 50% (high)
patient_745	ICI-mono only	0	31.2	>= 50% (high)
patient_746	ICI-chemo	1	19.13	>= 50% (high)
patient_750	ICI-mono only	0	28.83	>= 50% (high)
patient_754	ICI-chemo	0	29.17	>= 50% (high)
patient_760	ICI-chemo	1	21.07	>= 50% (high)
patient_766	ICI-mono only	0	27.63	>= 50% (high)
patient_773	ICI-chemo	1	8.97	>= 50% (high)
patient_774	ICI-chemo	0	16.5	>= 50% (high)
patient_775	ICI-mono only	0	12.07	>= 50% (high)
patient_776	ICI-mono only	0	26.83	>= 50% (high)
patient_778	ICI-mono only	0	24.33	>= 50% (high)
patient_782	ICI-chemo	1	12.7	>= 50% (high)
patient_793	ICI-mono only	0	18.23	>= 50% (high)
patient_797	ICI-chemo	0	7.53	>= 50% (high)
patient_804	ICI-chemo	0	7.83	>= 50% (high)
patient_806	ICI-mono only	1	14.7	>= 50% (high)
patient_811	ICI-mono only	1	0.57	>= 50% (high)
patient_815	ICI-chemo	0	25.9	>= 50% (high)
patient_822	ICI-mono only	0	24.3	>= 50% (high)
patient_833	ICI-chemo	0	4.37	>= 50% (high)
patient_834	ICI-mono only	0	6.2	>= 50% (high)
patient_838	ICI-mono only	0	21.7	>= 50% (high)
patient_839	ICI-mono only	0	2.23	>= 50% (high)
patient_840	ICI-chemo	0	23.53	>= 50% (high)
patient_841	ICI-mono then chemo	0	25.57	>= 50% (high)
patient_846	ICI-mono only	0	24.07	>= 50% (high)
patient_856	ICI-mono only	0	21.1	>= 50% (high)
patient_858	ICI-mono only	1	5.53	>= 50% (high)
patient_861	ICI-mono only	0	19.57	>= 50% (high)
patient_862	ICI-chemo	1	19.07	>= 50% (high)
patient_870	ICI-mono only	0	23.5	>= 50% (high)
patient_871	ICI-chemo	1	11.93	>= 50% (high)
patient_874	ICI-mono then chemo	1	31.7	>= 50% (high)
patient_877	ICI-chemo	1	18.53	>= 50% (high)
patient_881	ICI-chemo	0	22.73	>= 50% (high)
patient_900	ICI-chemo	0	7.73	>= 50% (high)
patient_908	ICI-chemo	0	12.47	>= 50% (high)
patient_912	ICI-chemo	0	22.57	>= 50% (high)
patient_921	ICI-chemo	0	28	>= 50% (high)
patient_925	ICI-mono only	0	20.77	>= 50% (high)
patient_927	ICI-chemo	0	22.2	>= 50% (high)
patient_932	ICI-chemo	0	6.97	>= 50% (high)
patient_935	ICI-chemo	0	23	>= 50% (high)
patient_938	ICI-mono only	0	19.83	>= 50% (high)
patient_947	ICI-mono then chemo	1	11.5	>= 50% (high)
patient_949	ICI-mono then chemo	1	7.5	>= 50% (high)
patient_961	ICI-chemo	1	2.27	>= 50% (high)
patient_964	ICI-chemo	0	3	>= 50% (high)
patient_965	ICI-chemo	0	12.93	>= 50% (high)
patient_966	ICI-mono then chemo	0	21.37	>= 50% (high)
patient_972	ICI-mono only	0	3.73	>= 50% (high)
patient_975	ICI-chemo	0	17.6	>= 50% (high)
patient_978	ICI-mono only	1	1.97	>= 50% (high)
patient_982	ICI-mono only	0	8.9	>= 50% (high)
patient_984	ICI-chemo	0	4.93	>= 50% (high)
patient_992	ICI-chemo	0	18	>= 50% (high)
patient_994	ICI-chemo	0	10.53	>= 50% (high)
patient_999	ICI-mono then chemo	0	16.67	>= 50% (high)
patient_1001	ICI-mono only	0	5	>= 50% (high)
patient_1005	ICI-mono then chemo	0	7.87	>= 50% (high)
patient_1006	ICI-chemo	1	23.43	>= 50% (high)
patient_1008	ICI-chemo	0	14.73	>= 50% (high)
patient_1011	ICI-mono then chemo	0	15.33	>= 50% (high)
patient_1012	ICI-mono then chemo	0	7.77	>= 50% (high)
patient_1013	ICI-mono then chemo	0	15.3	>= 50% (high)
patient_1015	ICI-mono only	0	3.43	>= 50% (high)
patient_1016	ICI-mono then chemo	0	46.73	>= 50% (high)
patient_1017	ICI-chemo	1	10.83	>= 50% (high)
patient_1023	ICI-chemo	1	2.83	>= 50% (high)
patient_1024	ICI-mono only	0	8.2	>= 50% (high)
patient_1025	ICI-mono then chemo	0	40.3	>= 50% (high)
patient_1032	ICI-chemo	1	6.5	>= 50% (high)
patient_1036	ICI-mono only	1	6	>= 50% (high)
patient_1039	ICI-chemo	1	3.63	>= 50% (high)
patient_1040	ICI-chemo	1	11.9	>= 50% (high)
patient_1044	ICI-mono only	0	16.63	>= 50% (high)
patient_1047	ICI-mono only	0	2.57	>= 50% (high)
patient_1050	ICI-chemo	0	13.1	>= 50% (high)
patient_1051	ICI-mono only	1	6.43	>= 50% (high)
patient_1052	ICI-mono only	0	23.2	>= 50% (high)
patient_1053	ICI-mono only	0	12.97	>= 50% (high)
patient_1055	ICI-chemo	0	12.83	>= 50% (high)
patient_1061	ICI-mono only	1	2.4	>= 50% (high)
patient_1063	ICI-mono only	0	6.23	>= 50% (high)
patient_1066	ICI-mono only	0	12.3	>= 50% (high)
patient_1067	ICI-chemo	0	21.37	>= 50% (high)
patient_1077	ICI-mono only	0	7.43	>= 50% (high)
patient_1083	ICI-chemo	1	12.37	>= 50% (high)
patient_1085	ICI-chemo	0	10.47	>= 50% (high)
patient_1088	ICI-chemo	0	11.8	>= 50% (high)
patient_1089	ICI-chemo	0	10.27	>= 50% (high)
patient_1091	ICI-chemo	0	17.1	>= 50% (high)
patient_1094	ICI-mono then chemo	0	6.07	>= 50% (high)
patient_1097	ICI-mono only	0	9	>= 50% (high)
patient_1098	ICI-mono then chemo	1	23.07	>= 50% (high)
patient_1101	ICI-chemo	0	25.73	>= 50% (high)
patient_1105	ICI-chemo	1	3.7	>= 50% (high)
patient_1108	ICI-chemo	0	16.03	>= 50% (high)
patient_1115	ICI-mono then chemo	0	26.87	>= 50% (high)
patient_1125	ICI-mono only	0	7.6	>= 50% (high)

## Sheet: Fig_3a
PFS_ICI-mono_univariate analysis							PFS_ICI-chemo_univariate analysis
variable	HR	lower_95%	upper_95%	p			variable	HR	lower_95%	upper_95%	p
Age (>65)	1.11396	0.9472	1.31009	0.192112			Age (>65)	0.917707	0.731768	1.15089	0.45724
Line of ICI (2nd line or higher)	1.31386	1.11254	1.55161	0.00129669			Line of ICI (2nd line or higher)	0.835081	0.545488	1.27841	0.406825
Liver metastasis	1.5765	1.2592	1.97375	7.18533e-05			Liver metastasis	1.61126	1.18742	2.18638	0.00219111
Stage (IVB)	1.49148	1.26478	1.7588	2.00884e-06			Stage (IVB)	1.57438	1.25096	1.98142	0.000109516
PD-L1 (1%-49%)	0.82309	0.631611	1.07262	0.149564			PD-L1 (1%-49%)	0.641558	0.488013	0.843413	0.00147219
PD-L1 (>=50%)	0.537521	0.411933	0.701398	4.82409e-06			PD-L1 (>=50%)	0.493541	0.345695	0.704616	0.000101407
Histology (squamous or other)	1.20171	1.00957	1.43043	0.038728			Histology (squamous or other)	1.70232	1.23615	2.34429	0.00111994
Smoking (former/current)	0.772885	0.631454	0.945993	0.0124761			Smoking (former/current)	0.984083	0.750832	1.2898	0.907458
PFS_ICI-mono_multivariate analysis							PFS_ICI-chemo_multivariate analysis
variable	HR	lower_95%	upper_95%	p			variable	HR	lower_95%	upper_95%	p
Age (>65)	1.21243	0.972226	1.51197	0.0872789			Age (>65)	0.963789	0.748034	1.24177	0.775449
Line of ICI (2nd line or higher)	0.979317	0.767891	1.24896	0.866249			Line of ICI (2nd line or higher)	0.744151	0.449601	1.23167	0.250368
Liver metastasis	1.50046	1.06924	2.10559	0.0189121			Liver metastasis	1.35796	0.948225	1.94474	0.0949521
Stage (IVB)	1.69092	1.1331	2.52334	0.0101178			Stage (IVB)	2.09018	1.40772	3.10349	0.000256573
PD-L1 (1%-49%)	0.951221	0.639314	1.4153	0.805162			PD-L1 (1%-49%)	0.851521	0.552555	1.31225	0.466348
PD-L1 (>=50%)	0.45152	0.282484	0.721703	0.000890764			PD-L1 (>=50%)	0.359997	0.180875	0.716505	0.00362279
Histology (squamous or other)	1.19878	0.943721	1.52276	0.137441			Histology (squamous or other)	1.80627	1.26913	2.57074	0.0010253
Smoking (former/current)	0.793734	0.608406	1.03552	0.0886203			Smoking (former/current)	0.869766	0.643966	1.17474	0.36291

## Sheet: Fig_3b
OS_ICI-mono_univariate analysis							OS_ICI-chemo_univariate analysis
variable	HR	lower_95%	upper_95%	p			variable	HR	lower_95%	upper_95%	p
Age (>65)	1.21788	0.997526	1.48692	0.0529119			Age (>65)	1.29491	0.953087	1.75933	0.0983925
Line of ICI (2nd line or higher)	1.36476	1.10881	1.67979	0.00333941			Line of ICI (2nd line or higher)	0.771451	0.418116	1.42338	0.406365
Liver metastasis	1.64222	1.25795	2.14388	0.000265023			Liver metastasis	1.85675	1.24683	2.76503	0.00232128
Stage (IVB)	1.56772	1.27685	1.92486	1.75483e-05			Stage (IVB)	2.06368	1.48878	2.86058	1.36991e-05
PD-L1 (1%-49%)	0.81569	0.583619	1.14004	0.233001			PD-L1 (1%-49%)	0.728162	0.491241	1.07935	0.114169
PD-L1 (>=50%)	0.590253	0.419325	0.830854	0.00250942			PD-L1 (>=50%)	0.751163	0.465718	1.21156	0.24074
Histology (squamous or other)	1.46741	1.1894	1.81041	0.000345726			Histology (squamous or other)	1.75274	1.11097	2.76524	0.015852
Smoking (former/current)	1.01173	0.785291	1.30346	0.928128			Smoking (former/current)	1.23818	0.854449	1.79425	0.258967
OS_ICI-mono_multivariate analysis							OS_ICI-chemo_multivariate analysis
variable	HR	lower_95%	upper_95%	p			variable	HR	lower_95%	upper_95%	p
Age (>65)	1.18953	0.897987	1.57574	0.226321			Age (>65)	1.46578	1.02664	2.09276	0.035319
Line of ICI (2nd line or higher)	0.837005	0.611356	1.14594	0.266971			Line of ICI (2nd line or higher)	0.722275	0.346759	1.50445	0.384832
Liver metastasis	1.66648	1.11095	2.4998	0.0135669			Liver metastasis	1.32891	0.812837	2.17262	0.256901
Stage (IVB)	1.44453	0.869959	2.39859	0.155165			Stage (IVB)	2.52261	1.3815	4.60628	0.00259617
PD-L1 (1%-49%)	0.773769	0.463084	1.29289	0.327474			PD-L1 (1%-49%)	0.786896	0.385811	1.60494	0.509874
PD-L1 (>=50%)	0.315902	0.161797	0.616786	0.000736822			PD-L1 (>=50%)	0.482561	0.160906	1.44722	0.193494
Histology (squamous or other)	1.44651	1.06718	1.96066	0.0173603			Histology (squamous or other)	1.66267	0.99013	2.79202	0.0545483
Smoking (former/current)	0.983955	0.691767	1.39956	0.928304			Smoking (former/current)	1.14059	0.7435	1.74976	0.546847

## Sheet: Fig_3c
Group	LB	trtEffDiff	UB
Smoking status (never smoker)	-0.667022	-0.330146	0.00672966
Liver metastasis	-0.415096	-0.0374522	0.340191
Stage (IVB)	-0.303649	-0.0214799	0.260689
Histology (Squamous/other)	-0.118031	0.243788	0.605607
PD-L1 (<50%)	-0.505268	-0.103854	0.297559

[truncated: 72 more sheets: Fig_3d, Fig_3e, Fig_4a, Fig_4b, Fig_4c, Fig_4d, Fig_4e, Fig_4f, Fig_5a, Fig_5b, Fig_5c, Fig_5d, Fig_6a, Fig_6b, Fig_6c, Fig_6d, Fig_6e, Fig_6f, Fig_6g, Fig_S2 …]
